# Supplementary material for: A Genome-Wide Prediction and Identification of Intergenic Small RNAs by Comparative Analysis in Mesorhizobium huakuii 7653R
Source: Front Microbiol. 2017 Sep 8;8:1730. doi: 10.3389/fmicb.2017.01730 (PMC5596092; doi:10.3389/fmicb.2017.01730)
Supplement: Supplementary file 2 [file DataSheet2.CSV]

Unigene_id	Unigene_length	FC_rpkm	MN_rpkm	SN_rpkm	Candidate sRNA
pMhu7653Ra:1-103(-)	103	34.44464548	22.5487377	28.02913667
pMhu7653Ra:59-147(+)	89	23.9141528	7.550410654	7.860076816
pMhu7653Ra:187-290(+)	104	146.1372352	65.00458104	38.50165783
pMhu7653Ra:2599-2660(-)	62	1394.333875	381.4514821	365.2579301	MH_s1
pMhu7653Ra:2602-2727(+)	126	101.161144	50.97861742	60.11903474	MH_s1*
pMhu7653Ra:2901-2966(-)	66	184.9278007	46.39258238	31.9240043
pMhu7653Ra:3034-3085(-)	52	95.46587021	15.0324918	29.83746807
pMhu7653Ra:4503-4603(-)	101	75.79570464	75.13239401	66.40192894
pMhu7653Ra:4833-4906(+)	74	54.8723517	29.87237653	22.69026396	MH_s2
pMhu7653Ra:4891-4983(-)	93	62.03229025	18.33310413	11.02689037
pMhu7653Ra:5128-5189(-)	62	155.5383409	46.92108916	37.7970907
pMhu7653Ra:5249-5299(-)	51	36.7386239	8.177675539	23.05622533
pMhu7653Ra:5629-5686(-)	58	9.699347137	6.276724646	3.235961449
pMhu7653Ra:6951-7031(-)	81	10.92349861	14.05537983	5.764056332
pMhu7653Ra:7138-7217(+)	80	9.255767358	82.81190419	40.27543158
pMhu7653Ra:8277-8346(-)	70	9.046375661	8.888777759	8.687853021
pMhu7653Ra:10017-10068(-)	52	16.43551612	17.03682404	61.48326754
pMhu7653Ra:10248-10348(+)	101	16.0508551	11.24430387	22.59510082
pMhu7653Ra:10355-10479(-)	125	10.49921525	7.831443308	10.04061425
pMhu7653Ra:10456-10539(+)	84	9.884060705	1.847366462	15.00043575
pMhu7653Ra:10596-10650(+)	55	12.21978681	10.41139247	20.49442251
pMhu7653Ra:13544-13614(-)	71	18.08905892	0	7.90499154
pMhu7653Ra:14502-14568(-)	67	10.2682238	7.744010927	6.986734947
pMhu7653Ra:15451-15515(-)	65	13.93303394	12.77761803	8.646084497
pMhu7653Ra:16103-16162(-)	60	8.463727737	5.197675131	2.344700881
pMhu7653Ra:18368-18419(-)	52	9.441679471	4.00866448	2.712497097
pMhu7653Ra:18830-19021(+)	192	12.6987568	0.53518819	3.379970205
pMhu7653Ra:19163-19219(-)	57	29.93611864	51.11047212	19.76247885
pMhu7653Ra:19732-19792(-)	61	13.07847453	13.62945923	3.842704221
pMhu7653Ra:19825-19887(-)	63	14.38248665	7.419262081	3.71874602
pMhu7653Ra:21536-21608(-)	73	19.32047373	8.518412019	7.685408442
pMhu7653Ra:21676-21731(-)	56	7.782232776	5.575687867	4.192040968
pMhu7653Ra:22183-22260(-)	78	16.90782716	2.655089461	8.982944932
pMhu7653Ra:22590-22668(-)	79	13.94732423	2.621049852	10.64133477
pMhu7653Ra:24638-24698(+)	61	25.56247294	17.03682404	6.916867598
pMhu7653Ra:26161-26220(-)	60	25.99573519	2.598837565	18.75760704
pMhu7653Ra:26601-26658(-)	58	24.09192676	14.34679919	18.60677833
pMhu7653Ra:26710-26771(-)	62	40.63877703	33.51506368	23.43419623
pMhu7653Ra:26784-26852(-)	69	35.14402914	11.27436885	19.66560395
pMhu7653Ra:27398-27564(+)	167	223.2508494	28.94207457	143.8930689
pMhu7653Ra:28137-28199(-)	63	93.77381296	28.02832342	72.887422
pMhu7653Ra:29627-29689(-)	63	48.03750541	27.20396097	23.05622533
pMhu7653Ra:30212-30272(-)	61	26.75142517	5.111047212	8.453949286
pMhu7653Ra:30898-30972(-)	75	77.36222954	19.33909756	22.4330841
pMhu7653Ra:30999-31114(-)	116	61.41196734	7.999899983	14.03422411
pMhu7653Ra:31453-31505(+)	53	18.52021742	1.965787389	14.18844635
pMhu7653Ra:34067-34127(+)	61	54.69180257	0	19.98206195
pMhu7653Ra:38634-38705(+)	72	224.058885	28.79463218	29.87567225
pMhu7653Ra:38760-38828(+)	69	233.9438358	3.00649836	2.034372823
pMhu7653Ra:39328-39392(+)	65	90.00739927	3.194404507	6.484563373
pMhu7653Ra:39891-39952(+)	62	54.67231155	5.027259552	4.535650884
pMhu7653Ra:39986-40038(+)	53	66.87856292	24.57234236	15.96200215
pMhu7653Ra:40644-40694(+)	51	153.3748376	29.64407383	11.98923717
pMhu7653Ra:40781-40833(+)	53	101.5182288	14.74340542	63.8480086
pMhu7653Ra:41714-41770(+)	57	34.3946895	12.77761803	8.234366188
pMhu7653Ra:42605-42660(+)	56	93.38679332	3.717125245	10.06089832
pMhu7653Ra:42935-42985(+)	51	123.0565558	9.199884981	10.14473914
pMhu7653Ra:43201-43252(+)	52	112.60077	21.04548852	9.041656991
pMhu7653Ra:43462-43539(+)	78	258.712917	10.62035784	12.57612291
pMhu7653Ra:45581-45639(-)	59	4.612314684	0	0.795042253
pMhu7653Ra:46845-46902(-)	58	167.3919587	26.90024848	16.98879761
pMhu7653Ra:46981-47064(+)	84	66.18023255	16.01050934	12.22257728
pMhu7653Ra:47516-47707(+)	192	43.88540953	7.760228751	15.93414525
pMhu7653Ra:47537-47624(-)	88	16.3993411	7.049720292	5.300281684
pMhu7653Ra:47655-47724(-)	70	29.20686999	2.22219444	10.02444579
pMhu7653Ra:48424-48486(-)	63	4381.193083	105.518394	33.46871418
pMhu7653Ra:48481-48550(+)	70	160.508551	106.6653331	14.03422411
pMhu7653Ra:51812-51885(-)	74	24.91913577	31.50645541	81.4863854
pMhu7653Ra:54501-54555(-)	55	45.24623763	30.28768718	55.50572764
pMhu7653Ra:55641-55832(+)	192	32.96074375	40.13911423	40.31821602
pMhu7653Ra:55925-56168(+)	244	109.794601	46.9038489	56.54942508
pMhu7653Ra:56392-56443(-)	52	5.595069316	17.03682404	4.520828495
pMhu7653Ra:58716-58798(+)	83	16.9643184	279.2377013	300.2932762
pMhu7653Ra:59237-59289(+)	53	58.64735518	156.2800974	476.1997308
pMhu7653Ra:60579-60708(+)	130	33.87131352	74.88278473	221.268271
pMhu7653Ra:60590-60707(-)	118	30.33352484	60.2841466	156.0729099
pMhu7653Ra:61074-61262(-)	189	48.03486513	571.5235645	261.4817913	MH_s3
pMhu7653Ra:60737-60788(-)	52	2.797534658	34.07364808	5.424994194
pMhu7653Ra:61520-61576(+)	57	28.02530256	28.29329706	56.8171267
pMhu7653Ra:62953-63027(-)	75	18.31629111	6.906820556	20.56366043
pMhu7653Ra:65062-65171(-)	110	23.56088822	40.79459701	81.22560115
pMhu7653Ra:66633-66746(+)	114	65.33976413	39.35054048	50.1931985
pMhu7653Ra:70467-70522(+)	56	50.26025335	153.3314163	48.62767523
pMhu7653Ra:73865-74036(+)	172	15.22693206	18.23239064	33.70793176
pMhu7653Ra:73867-73925(-)	59	3.074876456	0	4.770253516
pMhu7653Ra:76882-77076(+)	195	12.13466709	105.1189607	454.9444874
pMhu7653Ra:78955-79068(+)	114	86.1727324	184.5404657	496.218938
pMhu7653Ra:79379-79451(-)	73	257.1109197	89.4433262	489.9447882
pMhu7653Ra:81227-81300(-)	74	16.85706244	27.30559469	18.95032219
pMhu7653Ra:81231-81373(+)	143	19.0902189	21.59597413	36.69511918
pMhu7653Ra:82251-82307(-)	57	270.0620065	457.256188	397.7198869
pMhu7653Ra:82605-82655(-)	51	171.5658067	212.619564	289.5861901
pMhu7653Ra:82902-83067(+)	166	111.9776827	112.4430387	337.5990327
pMhu7653Ra:84858-84912(+)	55	22.12772205	100.3279638	85.39342713
pMhu7653Ra:85008-85064(+)	57	19.74509953	33.76941908	27.17340842
pMhu7653Ra:85401-85471(-)	71	102.929293	175.2359044	125.8211154
pMhu7653Ra:85827-85960(-)	134	196.981672	100.6837872	111.9873802
pMhu7653Ra:85959-86017(+)	59	446.7795491	57.27897737	698.8421401
pMhu7653Ra:86638-86726(-)	89	57.9614212	60.40328523	232.1342686
pMhu7653Ra:86657-86721(+)	65	9.195802402	9.583213522	14.41014083
pMhu7653Ra:86834-86884(+)	51	73.12056213	77.68791762	52.56819374
pMhu7653Ra:87773-87914(+)	142	33.26536558	129.7698512	80.77854831
pMhu7653Ra:90031-90091(-)	61	93.62998809	86.0359614	159.8564956
pMhu7653Ra:90300-90358(-)	59	73.4895473	28.19888117	86.65960554
pMhu7653Ra:91470-91536(+)	67	73.49886511	31.7504448	103.4036772
pMhu7653Ra:93094-93148(+)	55	60.1081405	168.4752599	138.337352
pMhu7653Ra:94333-94392(+)	60	6.650071793	25.98837565	75.81199514
pMhu7653Ra:95137-95225(-)	89	113.4908947	797.4395252	929.5850847
pMhu7653Ra:95524-95587(+)	64	171.2657379	946.7606502	2097.018589
pMhu7653Ra:96276-96342(-)	67	92.68423064	2244.988768	1970.259255
pMhu7653Ra:98538-98604(+)	67	170.7767748	2010538.837	9254.629111
pMhu7653Ra:98698-98781(-)	84	82.72529068	3564.801483	6184.624104
pMhu7653Ra:98751-98828(+)	78	36.59502317	1078.630093	2891.909405
pMhu7653Ra:99385-99571(-)	187	121.1005376	6841.109214	9045.973653
pMhu7653Ra:99702-99839(+)	138	28.24846356	21.26494095	59.57593989
pMhu7653Ra:100257-100455(-)	199	15.31226356	72.01930162	81.27901655
pMhu7653Ra:100282-100606(+)	325	16.67835767	57.1049102	103.0414021
pMhu7653Ra:101851-101967(+)	117	8.7633979	76.66570817	223.8043941
pMhu7653Ra:103481-103730(+)	250	272.456282	941.5411068	1142.996166
pMhu7653Ra:104126-104193(-)	68	6.38840004	72.4700724	68.13630768
pMhu7653Ra:105148-105229(+)	82	2947.060295	1412.794408	2121.17273
pMhu7653Ra:106186-106242(-)	57	122.929168	165.1963474	1053.175435
pMhu7653Ra:107333-107395(-)	63	59.255845	160.7506784	160.6498281
pMhu7653Ra:107515-107776(-)	262	115.9570077	76.37196983	88.51470413
pMhu7653Ra:109151-109208(+)	58	52.87708601	39.45369777	54.20235428
pMhu7653Ra:110728-110778(+)	51	2.496799682	0	1.844498026
pMhu7653Ra:114621-114673(-)	53	65.16372798	88.46043251	125.9224614
pMhu7653Ra:115174-115228(-)	55	1.98158705	1.892980449	5.123605628
pMhu7653Ra:115797-115848(-)	52	108.7541598	98.21227975	149.1873403
pMhu7653Ra:116239-116289(-)	51	141.2475249	1208.251561	385.5000875
pMhu7653Ra:117015-117065(-)	51	57.06970703	12.26651331	71.013174
pMhu7653Ra:118384-118446(+)	63	75.93952951	36.27194795	81.06866324
pMhu7653Ra:118457-118535(+)	79	99.23178225	110.0840938	111.734015
pMhu7653Ra:118665-118736(+)	72	80.63105614	33.11382701	113.6574488
pMhu7653Ra:119455-119512(-)	58	145.8030892	25.10689858	63.10124826
pMhu7653Ra:119659-119719(-)	61	315.3695789	66.44361375	305.879256
pMhu7653Ra:119738-119788(-)	51	240.4061409	39.86616825	218.5730161
pMhu7653Ra:120241-120292(-)	52	226.6003073	74.16029288	355.3371197
pMhu7653Ra:120320-120445(-)	126	361.9646168	135.3405302	186.2943006
pMhu7653Ra:121924-122036(-)	113	14.96805932	14.60299203	40.76011263
pMhu7653Ra:122002-122360(+)	359	46.13001808	33.26463688	110.2577032
pMhu7653Ra:122115-122196(-)	82	9.687758909	7.571921795	31.31092328
pMhu7653Ra:123725-123980(-)	256	170.6496141	363.9867348	164.9198235
pMhu7653Ra:124003-124111(-)	109	49.53967624	168.0020148	53.79785909
pMhu7653Ra:124056-124125(+)	70	145.7758821	238.5155365	76.18578803
pMhu7653Ra:125117-125483(+)	367	158.6569041	40.63701472	48.8842373
pMhu7653Ra:125157-125225(-)	69	55.33873246	8.267870489	8.137491292
pMhu7653Ra:125815-125877(-)	63	24.16257757	53.58355948	41.64995543
pMhu7653Ra:126237-126287(-)	51	25.68136816	4.088837769	4.611245065
pMhu7653Ra:126407-126459(-)	53	100.4893279	98.28936946	34.58433799
pMhu7653Ra:127575-127672(-)	98	294.3576062	586.9800612	484.893811
pMhu7653Ra:128187-128254(-)	68	6.38840004	11.44264301	42.67122299
pMhu7653Ra:128258-128308(+)	51	10.70057007	4.088837769	14.75598421
pMhu7653Ra:129212-129287(+)	76	7.847084716	12.26651331	19.05981294
pMhu7653Ra:129287-129443(-)	157	755.2133105	3357.892492	1286.714729
pMhu7653Ra:129320-129385(+)	66	20.85239295	36.17048796	51.07840688
pMhu7653Ra:131695-131753(-)	59	139.9068788	44.94196686	89.83977455
pMhu7653Ra:133836-133910(+)	75	68.44508782	58.70797473	134.5985046
pMhu7653Ra:134818-134877(-)	60	234.2638927	739.8024269	588.519921
pMhu7653Ra:134986-135041(-)	56	968.8879807	613.3256654	708.4549237
pMhu7653Ra:137058-137122(-)	65	99.76052303	132.5677871	179.4062533
pMhu7653Ra:140003-140057(+)	55	4.953967624	1.892980449	9.393276985
pMhu7653Ra:140368-140420(-)	53	3.772636883	5.897362167	2.660333691
pMhu7653Ra:141079-141131(+)	53	144.7320695	218.2024002	291.7499282
pMhu7653Ra:141200-141250(+)	51	204.3808883	191.1531657	348.6101269
pMhu7653Ra:143878-143953(+)	76	220.4317434	573.1187607	955.4499775
pMhu7653Ra:143998-144049(+)	52	173.097457	411.8902753	784.8158268
pMhu7653Ra:146050-146120(-)	71	783.6893697	3690.906236	3407.710103
pMhu7653Ra:146139-146407(-)	269	83.18229219	1484.49222	1457.704037
pMhu7653Ra:146207-146686(+)	480	73.45937628	2606.313971	1415.527086
pMhu7653Ra:146416-146488(-)	73	19.07277535	391.1370852	228.0004504
pMhu7653Ra:146739-146798(+)	60	9.97510769	15.59302539	8.597236562
pMhu7653Ra:146806-146912(-)	107	52.15686668	88.72006481	106.5806642
pMhu7653Ra:147452-147600(+)	149	134.8416431	2258.875663	1746.976424
pMhu7653Ra:148398-148449(-)	52	73.08559294	640.3841506	509.0452886
pMhu7653Ra:150039-150089(-)	51	5.706970703	26.5774455	10.14473914
pMhu7653Ra:150897-150952(-)	56	12.64612826	35.31268983	42.75881788
pMhu7653Ra:151595-151663(+)	69	44.58570861	67.6462131	407.5526889
pMhu7653Ra:153323-153392(-)	70	35.41009902	38.51803696	32.07822654
pMhu7653Ra:154308-154358(+)	51	13.91074109	23.51081717	19.36722927
pMhu7653Ra:154441-154503(-)	63	17.83428345	13.18979926	13.38748567
pMhu7653Ra:157877-157957(-)	81	81.14598968	21.72195065	24.20903659
pMhu7653Ra:157947-158003(+)	57	2767.498628	721.0227316	746.8570132
pMhu7653Ra:160345-160410(-)	66	30.18109506	0	43.27476138
pMhu7653Ra:164999-165055(-)	57	34.71315885	10.03955702	43.6421408
pMhu7653Ra:166342-166487(-)	146	16.23534769	9.517122394	28.62152109
pMhu7653Ra:166446-166519(+)	74	24.91913577	29.40602505	29.68883809
pMhu7653Ra:169572-169775(-)	204	201.9754564	110.2777674	171.0476618
pMhu7653Ra:169851-170027(+)	177	47.01765636	32.23444548	33.79833031
pMhu7653Ra:173131-173296(-)	166	37.28986539	16.41730316	52.8197162
pMhu7653Ra:173215-173265(+)	51	2.496799682	0	2.766747039
pMhu7653Ra:173829-173894(+)	66	1.92061514	1.572629911	6.38480086
pMhu7653Ra:173909-173972(+)	64	9.624851383	6.490218681	9.515267595
pMhu7653Ra:175253-175306(+)	54	45.4269484	41.46698681	101.7954099
pMhu7653Ra:178228-178284(+)	57	99.36243634	147.8552943	114.45769
pMhu7653Ra:179785-180005(-)	221	29.66976246	7.898891145	27.87707244
pMhu7653Ra:180332-180431(-)	100	75.12016361	26.84590455	41.45462735
pMhu7653Ra:180417-180485(+)	69	692.3898279	40.58772786	148.5092161
pMhu7653Ra:181325-181379(+)	55	246.7075877	12.30437292	50.38212201
pMhu7653Ra:181830-181885(+)	56	26.91355502	37.17125245	44.43563426
pMhu7653Ra:182375-182426(+)	52	20.28212627	8.017328959	18.98747968
pMhu7653Ra:183778-183837(+)	60	29.92532307	41.58140104	35.95208017
pMhu7653Ra:184654-184801(-)	148	23.65772294	23.99062977	35.13329573
pMhu7653Ra:186173-186404(+)	232	84.23031705	24.33832006	29.94314977
pMhu7653Ra:186417-186488(+)	72	398.382726	173.4876589	830.6735829
pMhu7653Ra:187332-187385(-)	54	7.40291011	7.714788244	0.870046239
pMhu7653Ra:187480-187531(+)	52	25.87719559	7.01516284	12.65831979
pMhu7653Ra:188908-189103(-)	196	39.41833931	33.02522814	44.45713191
pMhu7653Ra:188937-189061(+)	125	20.56695591	15.66288662	14.13123488
pMhu7653Ra:191659-191753(-)	95	46.29324639	26.64269291	93.20601728
pMhu7653Ra:193511-193670(+)	160	67.97217464	15.42957649	32.48172625
pMhu7653Ra:193614-193671(-)	58	154.5637899	87.87414504	43.68547957
pMhu7653Rb:1-126(+)	126	423.5999004	556.4908204	499.4900655
pMhu7653Rb:2344-2474(+)	131	147.0236937	157.5542896	104.1731255	MH_s4*
pMhu7653Rb:2418-2515(-)	98	911.4517067	302.9204665	314.3470383	MH_s4
pMhu7653Rb:3413-3466(-)	54	87.15244174	14.46522796	57.42305176
pMhu7653Rb:3625-3692(+)	68	45.25116695	4.577057204	21.3356115
pMhu7653Rb:3712-3844(+)	133	85.38838741	39.10725518	57.98990006
pMhu7653Rb:6753-6834(+)	82	8.366700876	7.571921795	10.24721126
pMhu7653Rb:6811-6875(-)	65	10.31044512	21.56223042	29.5407887
pMhu7653Rb:7169-7224(-)	56	65.5004592	189.5733875	87.19445214
pMhu7653Rb:8128-8319(-)	192	10.17768008	8.027822846	19.07268901
pMhu7653Rb:8167-8222(+)	56	1.945558194	2.787843934	4.192040968
pMhu7653Rb:8253-8372(+)	120	8.842207759	63.56596532	32.54996517
pMhu7653Rb:9333-9384(-)	52	15.73613245	49.10613988	84.08741001
pMhu7653Rb:10243-10300(-)	58	66.01813697	92.35751979	66.33720971
pMhu7653Rb:10325-10375(-)	51	8.560456054	18.39976996	18.44498026
pMhu7653Rb:10402-10452(-)	51	18.54765478	38.84395881	74.70217006
pMhu7653Rb:10611-10730(+)	120	15.4363966	17.17999063	71.68742328
pMhu7653Rb:10932-10991(-)	60	38.6913268	32.91860916	134.4295172
pMhu7653Rb:11658-11710(+)	53	639.2904681	253.5865732	267.8069249
pMhu7653Rb:12708-12815(+)	108	63.33670756	72.60553048	135.3206496
pMhu7653Rb:16477-16554(+)	78	6.716808051	3.982634191	10.18067092
pMhu7653Rb:16742-16850(+)	109	6.440157911	44.48504055	23.9101596
pMhu7653Rb:18256-18318(-)	63	121.1005376	59.35409665	131.6436091
pMhu7653Rb:18676-19258(+)	583	94.5339595	74.47024116	132.3157948
pMhu7653Rb:18733-18876(-)	144	64.477794	65.40710767	95.4495482
pMhu7653Rb:18974-19055(-)	82	5.284232132	1.892980449	17.64797494
pMhu7653Rb:19080-19260(-)	181	23.38272718	32.36996567	31.25399433
pMhu7653Rb:19626-19678(-)	53	13.37571258	22.60655497	14.18844635
pMhu7653Rb:19743-20047(-)	305	11.557085	22.69708466	30.64050997
pMhu7653Rb:20058-20133(-)	76	8.560456054	5.451783692	9.22249013
pMhu7653Rb:20970-21133(+)	164	18.49076014	34.17816847	49.22433383
pMhu7653Rb:27308-27359(+)	52	31.12257307	0	9.041656991
pMhu7653Rb:27699-27889(-)	191	29.34027277	179.7110149	101.3978082
pMhu7653Rb:27704-28144(+)	441	0	54.56932651	34.28832589	MH_s5
pMhu7653Rb:29900-29954(+)	55	286.6695932	321.8066763	83.68555859
pMhu7653Rb:30332-30508(+)	177	771.1300967	135.0361905	141.2193801
pMhu7653Rb:33003-33056(-)	54	144.0202512	69.4330942	294.9456749
pMhu7653Rb:33014-33342(+)	329	358.425599	251.6567453	411.7785609
pMhu7653Rb:33108-33177(-)	70	35.15163114	51.11047212	73.51260249
pMhu7653Rb:33219-33273(-)	55	33.02645083	16.09033381	52.08999055
pMhu7653Rb:36666-36736(-)	71	7.643264334	1.460299203	17.12748167
pMhu7653Rb:37081-37132(-)	52	975.640212	851.8412019	2589.530562
pMhu7653Rb:37258-37361(+)	104	243.9660716	161.7671253	564.5417502
pMhu7653Rb:38118-38177(+)	60	141.7674396	51.11047212	18.75760704
pMhu7653Rb:38715-38827(-)	113	19.74509953	8.67052652	11.11639435
pMhu7653Rb:38975-39026(+)	52	76.23281944	5.0108306	5.424994194
pMhu7653Rb:39044-39103(+)	60	95.82148902	52.84303049	33.60737929
pMhu7653Rb:39345-39420(-)	76	48.27146053	12.26651331	11.06698816
pMhu7653Rb:39901-39951(+)	51	229.7055708	35.77733048	94.06939933
pMhu7653Rb:40072-40149(+)	78	9.4961769	10.62035784	13.7738489
pMhu7653Rb:40682-40806(+)	125	46.02395728	11.95325558	10.41248886
pMhu7653Rb:41745-41983(+)	239	137.0542203	47.67447399	37.78120957
pMhu7653Rb:42213-42276(+)	64	180.3244215	124.1254323	114.9151548
pMhu7653Rb:42342-42394(+)	53	147.4758054	31.45259823	75.37612126
pMhu7653Rb:43162-43237(+)	76	37.09530957	32.02922919	57.17943881
pMhu7653Rb:43265-43323(+)	59	38.12846806	20.26794584	21.46614082
pMhu7653Rb:43337-43398(+)	62	78.06153574	35.19081687	32.505498
pMhu7653Rb:44000-44176(-)	177	33.64194377	13.64881926	12.83812547
pMhu7653Rb:45125-45184(-)	60	6498.933798	37.2500051	91.44333434
pMhu7653Rb:48014-48064(-)	51	14.98079809	14.31093219	17.52273125
pMhu7653Rb:48509-48729(+)	221	342.7425019	160.3010262	127.0188413
pMhu7653Rb:48531-48664(-)	134	68.25300958	21.13590952	6.934203106
pMhu7653Rb:48929-49004(+)	76	197.6038606	8.177675539	19.05981294
pMhu7653Rb:49204-49255(+)	52	440.6117087	16.03465792	43.39995355
pMhu7653Rb:49986-50053(+)	68	469.2812196	18.30822882	27.52982128
pMhu7653Rb:52282-52367(+)	86	19.30298914	28.86238425	40.68745646
pMhu7653Rb:52377-52431(-)	55	22.12772205	6.625431571	23.05622533
pMhu7653Rb:52379-52485(+)	107	38.02403829	65.09352581	15.6608323
pMhu7653Rb:53236-53306(-)	71	95.03125322	13.87284243	19.10372956
pMhu7653Rb:56003-56053(-)	51	466.1881693	87.91001204	27.66747039
pMhu7653Rb:60831-61017(-)	187	63.85824073	71.44474597	28.51038616
pMhu7653Rb:61034-61166(-)	133	82.41600683	47.23846665	20.26153135
pMhu7653Rb:61977-62028(+)	52	571.7461458	591.2780108	1856.25218
pMhu7653Rb:62077-62133(+)	57	257.0047632	48.37241111	108.6936337
pMhu7653Rb:64051-64169(+)	119	11.78876363	117.8139696	74.24886122
pMhu7653Rb:64201-64275(+)	75	0.964015321	12.432277	3.73884735
pMhu7653Rb:64967-65085(-)	119	152.0448233	648.8431121	318.0977528
pMhu7653Rb:68468-68520(+)	53	53.15988335	57.99072798	20.39589163
pMhu7653Rb:68838-68898(-)	61	2.972380574	24.70339486	27.66747039
pMhu7653Rb:69107-69184(+)	78	101.9101911	183.8649451	174.2691317
pMhu7653Rb:70731-70818(+)	88	22.95907754	24.08654433	16.43087322
pMhu7653Rb:70973-71047(-)	75	13.73721833	31.0806925	13.70910695
pMhu7653Rb:71036-71113(+)	78	297.855695	191.1664412	43.11813567
pMhu7653Rb:71414-71467(-)	54	239.2485949	63.64700301	56.55300552
pMhu7653Rb:71753-71805(-)	53	144.3891025	84.52885773	48.77278434
pMhu7653Rb:72534-72585(-)	52	223.8027727	20.0433224	42.49578786
pMhu7653Rb:72973-73026(-)	54	142.0012757	34.7165471	54.81291304
pMhu7653Rb:73071-73151(+)	81	69.10784835	45.9994249	28.82028166
pMhu7653Rb:73129-73195(-)	67	9.72779097	4.646406556	9.781428926
pMhu7653Rb:73193-73298(+)	106	9.171917201	5.841196813	6.148326754
pMhu7653Rb:73319-73375(+)	57	1.592346736	146.0299203	10.70467604
pMhu7653Rb:74010-74077(-)	68	16.50336677	11.44264301	24.77683916
pMhu7653Rb:75905-75956(-)	52	314.722649	3090.680314	857.1490827
pMhu7653Rb:78500-78550(+)	51	12.84068408	34.75512104	14.75598421
pMhu7653Rb:78654-78712(-)	59	19.37172167	15.86187066	26.23639434
pMhu7653Rb:81395-81461(+)	67	2.702164158	3.097604371	9.082755431
pMhu7653Rb:82145-82197(+)	53	69.96526583	63.88809015	167.6010226
pMhu7653Rb:84835-85093(-)	259	78.04227136	17.43302925	13.76224302
pMhu7653Rb:85120-85238(-)	119	85.84638133	25.12209646	14.06820528
pMhu7653Rb:85244-85407(+)	164	53.06519921	242.0692299	134.6596718
pMhu7653Rb:86461-86727(-)	267	144.8867915	107.2167047	31.20391398
pMhu7653Rb:86529-86694(+)	166	109.7078648	90.14028719	24.59330701
pMhu7653Rb:86736-86826(-)	91	24.37352071	97.67779116	63.53270979
pMhu7653Rb:89017-89084(-)	68	89.43760056	17.54538595	10.32368298
pMhu7653Rb:90151-90259(+)	109	119.7208842	40.22583454	17.9326197
pMhu7653Rb:90482-90541(+)	60	46.85277854	224.3663098	39.07834801
pMhu7653Rb:91270-91389(-)	120	63.39413359	16.75049086	10.4624888
pMhu7653Rb:92064-92129(-)	66	47.46663133	7.863149556	5.675378542
pMhu7653Rb:92829-92880(+)	52	161.5576265	179.3877355	167.2706543
pMhu7653Rb:92980-93034(-)	55	49.86994075	34.07364808	36.71917367
pMhu7653Rb:99854-99906(-)	53	117.9806443	2333.389631	5686.019877
pMhu7653Rb:100646-100705(-)	60	112.4466685	48.51163455	365.7733374
pMhu7653Rb:100733-100797(-)	65	7.24517765	21.56223042	13.68963379
pMhu7653Rb:101802-101856(-)	55	9.247406231	314.2347545	1489.261369
pMhu7653Rb:103457-103512(+)	56	38.26264448	4146.453211	14527.93718
pMhu7653Rb:107067-107200(-)	134	153.9380255	12107.80184	49702.2876
pMhu7653Rb:107091-107145(+)	55	17.83428345	541.3924083	1886.340805
pMhu7653Rb:107701-107754(+)	54	259.4383498	16364.99456	156281.1856
pMhu7653Rb:108071-108125(+)	55	142.0137386	8862.934461	73655.24664
pMhu7653Rb:108694-108792(-)	99	191.4455733	11825.29433	88400.39111
pMhu7653Rb:109451-109501(+)	51	191.8968899	17922.39815	101635.5302
pMhu7653Rb:109685-109893(-)	209	128.955588	2247.140709	1088.07648
pMhu7653Rb:109751-109830(+)	80	10.15876905	10.35148802	16.9273553
pMhu7653Rb:114937-114994(-)	58	15.64410829	3.586699798	12.9438458
pMhu7653Rb:115571-115638(+)	68	1.863283345	245.6354033	205.7854141
pMhu7653Rb:117373-117688(+)	316	23.09964332	838.2117427	1326.428303
pMhu7653Rb:117754-117822(-)	69	18.35882119	992.1444587	2144.228955
pMhu7653Rb:118037-118101(+)	65	13.65437326	180.4838547	452.478422
pMhu7653Rb:118963-119022(-)	60	79.19630954	355.1744673	1544.376313
pMhu7653Rb:119331-119594(+)	264	61.70797694	452.609466	1126.51139
pMhu7653Rb:119609-119664(-)	56	93.38679332	413.5301835	1325.523354
pMhu7653Rb:120609-120659(-)	51	70.98044811	152.3092069	902.8817838
pMhu7653Rb:120650-121008(+)	359	49.91606707	392.7511419	885.796992
pMhu7653Rb:120817-120875(-)	59	43.66324568	61.68505255	70.75876048
pMhu7653Rb:121025-121101(+)	77	16.66097532	221.2545438	638.2933959
pMhu7653Rb:122866-122985(+)	120	21.58098165	59.27096766	113.1498789
pMhu7653Rb:122898-122978(-)	81	14.04449821	53.02711482	53.60572388
pMhu7653Rb:123005-123078(-)	74	89.66002773	137.9282604	264.0411558
pMhu7653Rb:123174-123236(-)	63	225.5173907	1147.512535	1237.598676
pMhu7653Rb:124016-124081(-)	66	48.01537851	76.2725507	202.8947829
pMhu7653Rb:124482-124534(-)	53	157.4218481	156.2800974	346.7301578
pMhu7653Rb:126905-126971(+)	67	749.3101211	1288.603418	1381.277499
pMhu7653Rb:127625-127685(+)	61	899.1451237	868.878026	1371.076866
pMhu7653Rb:128077-128127(-)	51	6.420342041	171.7311863	44.26795263
pMhu7653Rb:129500-129558(+)	59	328.3968055	103.1021593	942.9201116
pMhu7653Rb:131232-131391(+)	160	125.2886453	207.6563836	194.8903575
pMhu7653Rb:133694-133745(+)	52	24.47842826	33.07148196	163.6539915
pMhu7653Rb:133895-133946(+)	52	62.59483798	40.0866448	305.6080063
pMhu7653Rb:133958-134016(+)	59	49.1980233	44.06075182	164.5737463
pMhu7653Rb:135038-135105(+)	68	179.1413845	38.90498624	174.1261196
pMhu7653Rb:137074-137127(-)	54	214.6843932	387.6681093	1010.123683
pMhu7653Rb:137366-137447(+)	82	522.6986284	1025.995403	1775.613995
pMhu7653Rb:138058-138109(-)	52	701.1321237	3364.271665	3431.308828
pMhu7653Rb:140059-140223(-)	165	34.68985621	43.00759239	73.38627817
pMhu7653Rb:140313-140364(+)	52	40.91394438	7983.255311	3471.092119
pMhu7653Rb:141159-141213(-)	55	117.2439004	5691.245719	13691.98211
pMhu7653Rb:141393-141457(-)	65	88.61409587	2307.158655	8861.516103
pMhu7653Rb:143610-143672(-)	63	293.1150779	3158.956922	16572.96351
pMhu7653Rb:143973-144178(+)	206	141.021334	3115.494925	9971.086402
pMhu7653Rb:144264-144317(-)	54	102.9677497	3307.71546	5239.41845
pMhu7653Rb:145212-145265(-)	54	99.60279057	3344.360704	5322.942888
pMhu7653Rb:145429-145504(-)	76	9.511617838	8.8591485	49.18661403
pMhu7653Rb:145528-145620(-)	93	3.683167233	5.5554861	6.515889766
pMhu7653Rb:150888-150982(+)	95	234.5018547	1019.4908	537.6515523
pMhu7653Rb:151474-151528(-)	55	72.32792731	93.70253221	75.14621588
pMhu7653Rb:156970-157073(+)	104	127.956655	38.70501772	60.43864891
pMhu7653Rb:157190-157242(-)	53	33.95373195	26.53812975	70.94223177
pMhu7653Rb:161832-161992(-)	161	79.47402561	28.43020011	72.91531259
pMhu7653Rb:163832-163895(-)	64	27.45913483	9.735328022	37.32912672
pMhu7653Rb:164953-165004(+)	52	141.9748839	6.01299672	46.11245065
pMhu7653Rb:165476-165543(+)	68	221.9969014	10.67980014	43.35946852
pMhu7653Rb:166086-166157(+)	72	145.4373256	25.19530316	26.62831657
pMhu7653Rb:173766-173818(+)	53	111.4642715	11.79472433	33.69756009
pMhu7653Rb:174742-174799(+)	58	431.4645065	7.173399595	53.39336391
pMhu7653Rb:174818-174936(+)	119	1364.62496	13.86046701	141.8544033
pMhu7653Rb:175361-175685(-)	325	54.16337935	29.34119696	47.82031919
pMhu7653Rb:175422-175486(+)	65	18.67026548	18.36782592	14.41014083
pMhu7653Rb:176613-176771(+)	159	35.55569168	54.66879612	223.2659794
pMhu7653Rb:176707-177012(-)	306	27.24844618	45.24533597	83.60716463
pMhu7653Rb:176797-176874(+)	78	7.874878405	14.60299203	35.33291673
pMhu7653Rb:177022-177087(+)	66	86.70205491	1.572629911	11.35075708
pMhu7653Rb:177227-177293(+)	67	128.0825811	120.8065705	509.3329777
pMhu7653Rb:177982-178063(-)	82	135.8488011	208.2278494	255.0417024
pMhu7653Rb:179159-179211(+)	53	7.888240755	7.863149556	4.433889486
pMhu7653Rb:179231-179298(+)	68	18.89901679	31.27655756	13.07666511
pMhu7653Rb:182144-182328(+)	185	177.2766545	126.3873088	120.5439607
pMhu7653Rb:182941-182994(-)	54	44.41746066	30.85915298	225.3419758
pMhu7653Rb:183271-183339(-)	69	11.80209934	36.82960491	29.15934379
pMhu7653Rb:183393-183455(-)	63	11.21833959	23.0821487	23.79997453
pMhu7653Rb:185064-185164(-)	101	9.630513061	8.177675539	20.28947829
pMhu7653Rb:185190-185257(+)	68	13.57535009	17.54538595	28.90631235
pMhu7653Rb:186141-186213(+)	73	10.89872877	81.63478185	62.76416894
pMhu7653Rb:186745-186802(+)	58	16.26987262	14.34679919	48.53942174
pMhu7653Rb:187156-187209(+)	54	5.383934625	0.964348531	22.62120221
pMhu7653Rb:187804-187864(+)	61	27.34590128	22.99971245	50.72369572
pMhu7653Rb:189195-189319(+)	125	28.18967383	135.1954424	87.01865688
pMhu7653Rb:190301-190353(+)	53	23.32175528	9.828936946	15.07522425
pMhu7653Rb:190848-190993(+)	146	17.58829333	12.33701051	6.04232112
pMhu7653Rb:191063-191117(-)	55	5.284232132	5.678941346	3.415737085
pMhu7653Rb:191281-191335(+)	55	2.311851558	1.892980449	1.707868543
pMhu7653Rb:191400-191479(+)	80	449.4690929	119.6890803	103.3152375
pMhu7653Rb:192942-193041(-)	100	137.8103721	415.0789857	691.6867598
pMhu7653Rb:193586-193637(-)	52	807.7881325	1107.393563	5552.481558
pMhu7653Rb:195405-195482(-)	78	126.4612826	25.22334988	6.58749295
pMhu7653Rb:196157-196224(+)	68	413.3827193	20.59675742	37.16525873
pMhu7653Rb:196548-196822(-)	275	140.5914315	35.06849912	47.62709319
pMhu7653Rb:197057-197122(+)	66	534.7541298	91.21253485	86.54952276
pMhu7653Rb:197478-197542(+)	65	236.5829163	19.16642704	76.37374639
pMhu7653Rb:198506-198559(+)	54	194.4946383	30.85915298	62.64332919
pMhu7653Rb:198541-198672(-)	132	155.7436661	37.06484619	28.86428209
pMhu7653Rb:199799-199849(+)	51	145.8844386	55.19930989	23.05622533
pMhu7653Rb:200757-200840(+)	84	252.043548	12.31577641	14.44486406
pMhu7653Rb:200787-200999(-)	213	189.3630756	16.63501215	9.788020186
pMhu7653Rb:201434-201495(-)	62	16.66482224	17.59540843	43.0886834
pMhu7653Rb:201575-201627(-)	53	90.2003182	151.365629	127.6960172
pMhu7653Rb:201695-201749(-)	55	26.42116066	20.82278494	40.98884502
pMhu7653Rb:201855-201912(-)	58	118.2694586	86.97747009	110.8316796
pMhu7653Rb:202109-202159(+)	51	77.75747582	683.8581169	130.9593599
pMhu7653Rb:202465-202521(+)	57	100.6363137	117.7366233	104.5764506
pMhu7653Rb:203084-203142(-)	59	214.318889	38.77346161	15.1058028
pMhu7653Rb:203532-203683(-)	152	116.8086512	19.63183697	39.69946083
pMhu7653Rb:205258-205315(+)	58	90.73582806	17.03682404	73.61812297
pMhu7653Rb:205584-205636(+)	53	126.2118521	15.72629911	16.84878005
pMhu7653Rb:205652-205714(+)	63	85.71962043	17.31161152	17.8499809
pMhu7653Rb:205811-205879(+)	69	94.94133246	27.81010983	50.1811963
pMhu7653Rb:206667-206731(+)	65	126.2332875	15.97202254	20.17419716
pMhu7653Rb:207044-207100(-)	57	22.61132365	16.42836604	8.234366188
pMhu7653Rb:207057-207175(+)	119	59.09495616	174.1221169	49.62950197
pMhu7653Rb:207614-207670(+)	57	6.050917598	10.95224402	4.117183094
pMhu7653Rb:208654-208704(+)	51	18.19096911	15.33314163	10.14473914
pMhu7653Rb:208755-208818(+)	64	11.0402707	13.7917147	13.1749859
pMhu7653Rb:210945-211013(-)	69	27.80050067	70.65271146	57.64056332
pMhu7653Rb:212222-212277(+)	56	244.8160728	80.84747408	161.8127814
pMhu7653Rb:212547-212610(+)	64	73.88488856	50.29919478	116.3790421
pMhu7653Rb:212625-212693(+)	69	84.45057749	39.08447868	139.6936005
pMhu7653Rb:214119-214332(-)	214	24.78379296	551.1772509	937.8363203
pMhu7653Rb:214306-214410(+)	105	14.91906404	199.0359731	119.7150161
pMhu7653Rb:215283-215338(+)	56	16.86150435	26.01987671	20.12179665
pMhu7653Rb:215310-215390(-)	81	42.13349464	21.72195065	48.41807318
pMhu7653Rb:215613-215665(-)	53	143.7031685	29.48681084	74.48934336
pMhu7653Rb:215752-215811(-)	60	104.2852168	32.05232997	71.90416034
pMhu7653Rb:215819-215888(+)	70	763.5141058	628.140295	381.5972366
pMhu7653Rb:216817-216869(-)	53	0.685933979	3.931574778	0
pMhu7653Rb:217243-217306(+)	64	5.095509556	1.62255467	2.927774645
pMhu7653Rb:218755-218827(-)	73	26.50372679	34.07364808	39.70794362
pMhu7653Rb:220793-220926(+)	134	28.56167198	70.70922458	61.02098733
pMhu7653Rb:221897-221948(+)	52	6.294452981	14.03032568	16.27498258
pMhu7653Rb:223480-223573(+)	94	178.3428345	9.342774473	6.445826435
pMhu7653Rb:223516-223623(-)	108	501.0266919	13.37470298	9.912022103
pMhu7653Rb:223839-223892(-)	54	1192.205024	12.5365309	8.700462387
pMhu7653Rb:224351-224418(-)	68	275.2335684	4.577057204	9.63543745
pMhu7653Rb:225011-225088(-)	78	835.200339	33.18861826	12.57612291
pMhu7653Rb:225070-225280(+)	211	95.96542997	12.16916003	5.928743655
pMhu7653Rb:225097-225331(-)	235	135.8149278	8.518412019	7.094223177
pMhu7653Rb:226685-226880(+)	196	106.8227849	20.18208386	85.60362634
pMhu7653Rb:227750-227801(+)	52	64.34329714	29.06281748	189.8747968
pMhu7653Rb:228030-228096(-)	67	10.2682238	31.7504448	37.72836872
pMhu7653Rb:229106-229168(-)	63	188.9858746	14.01416171	74.37492041
pMhu7653Rb:229486-229536(-)	51	172.6358638	38.84395881	112.5143796
pMhu7653Rb:229690-229741(-)	52	147.2202614	23.04982076	81.37491292
pMhu7653Rb:229848-229925(+)	78	112.1012102	27.87843934	70.06697047
pMhu7653Rb:229934-230036(+)	103	21.15635585	19.04115628	35.26246226
pMhu7653Rb:230922-231288(+)	367	154.9536103	78.62075356	80.88577409
pMhu7653Rb:231173-231257(-)	85	16.13578026	4.867664011	5.489577459
pMhu7653Rb:234034-234125(-)	92	21.16596277	53.91873982	81.58356654
pMhu7653Rb:235212-235294(+)	83	62.63748332	254.9290621	485.8677727
pMhu7653Rb:235234-235293(-)	60	13.60241958	50.24419293	80.5013969
pMhu7653Rb:237842-237909(+)	68	51.37338366	183.0822882	360.6406588
pMhu7653Rb:238065-238123(+)	59	27.67388811	59.92262248	334.7127884
pMhu7653Rb:239252-239321(+)	70	25.58831973	59.2585184	265.3136653
pMhu7653Rb:240015-240070(+)	56	10.05205067	55.75687867	223.0165795
pMhu7653Rb:243578-243685(+)	108	62.83668093	131.35869	477.0699334
pMhu7653Rb:245986-246083(-)	98	60.30561825	353.0310961	445.4367656
pMhu7653Rb:247569-247645(-)	77	95.27261946	640.8984201	3287.332337
pMhu7653Rb:249250-249315(+)	66	144.3205091	9468.018381	10466.81688
pMhu7653Rb:250437-250489(-)	53	64.13482701	12.77761803	76.26289916
pMhu7653Rb:250742-250894(-)	153	274.9060929	348.0219647	572.7651765
pMhu7653Rb:252373-252483(-)	111	36.15495644	69.23145769	107.7354529
pMhu7653Rb:252411-252469(+)	59	6.149752912	3.524860146	19.87605632
pMhu7653Rb:258540-258598(-)	59	23.67654871	14.98065562	40.54715488
pMhu7653Rb:258940-258994(-)	55	16.84348992	2.839470673	19.64048824
pMhu7653Rb:259041-259109(-)	69	21.24377881	3.00649836	42.04370501
pMhu7653Rb:261215-261267(-)	53	110.7783376	16.70919281	107.3001256
pMhu7653Rb:264926-265018(-)	93	36.44397052	101.109847	109.2664592
pMhu7653Rb:265843-265910(+)	68	7.186950045	12.20548588	7.570700853
pMhu7653Rb:268622-268675(+)	54	10.76786925	50.14612359	16.53087854
pMhu7653Rb:269614-269674(-)	61	30.0210438	14.48130043	205.9689462
pMhu7653Rb:269788-269860(-)	73	33.68697984	21.29603005	175.4834928
pMhu7653Rb:270561-270621(-)	61	498.7654604	28.11075966	296.6567659
pMhu7653Rb:273711-273793(-)	83	16.74682714	8.726178166	48.36183849
pMhu7653Rb:273716-273784(+)	69	10.49075497	13.52924262	25.09059815
pMhu7653Rb:274523-274616(-)	94	159.9332515	186.3059145	202.7956163
pMhu7653Rb:274613-274773(+)	161	60.41363517	74.74906547	144.1014083
pMhu7653Rb:274699-274766(-)	68	89.17141723	89.25261549	216.1090971
pMhu7653Rb:275601-275656(-)	56	51.88155184	16.7270636	222.1781713
pMhu7653Rb:278585-278650(-)	66	257.6368024	46.39258238	74.48934336
pMhu7653Rb:279864-279917(+)	54	72.68311744	40.50263828	104.4055486
pMhu7653Rb:280549-280602(-)	54	17.83428345	17.35827355	49.59263561
pMhu7653Rb:280716-280794(+)	79	19.89208538	77.9762331	32.51518956
pMhu7653Rb:284483-284581(+)	99	93.90296182	64.14885786	203.7417462
pMhu7653Rb:285303-285354(+)	52	128.6865943	48.10397376	190.7789625
pMhu7653Rb:285374-285445(+)	72	157.2431188	92.14282297	127.9458138
pMhu7653Rb:287301-287355(+)	55	55.48443739	25.55523606	77.70801869
pMhu7653Rb:289447-289567(-)	121	23.03594945	52.81415452	56.10348163
pMhu7653Rb:289747-289895(-)	149	10.96567428	23.48318989	20.87523104
pMhu7653Rb:289956-290076(-)	121	26.60280614	15.33314163	29.97309292
pMhu7653Rb:292466-292536(-)	71	44.07615766	46.72957451	164.0285745
pMhu7653Rb:292725-292829(+)	105	117.2947104	65.85387753	368.8996052
pMhu7653Rb:292757-293041(-)	285	96.45584286	78.10543978	269.5305214
pMhu7653Rb:293003-293064(+)	62	154.9536103	67.86800396	396.1135105
pMhu7653Rb:293610-293661(+)	52	108.0547762	103.2231104	148.2831746
pMhu7653Rb:293912-294217(-)	306	77.00902065	160.2020044	326.4156753
pMhu7653Rb:295214-295281(+)	68	104.077684	567.5550934	271.8569852
pMhu7653Rb:296365-296431(-)	67	119.4356558	224.5763169	1238.049433
pMhu7653Rb:296519-296588(+)	70	107.5226364	261.4782124	1668.06778
pMhu7653Rb:296529-296587(-)	59	20.29418461	49.34804204	398.3161686
pMhu7653Rb:297756-297809(-)	54	74.36559701	88.72006481	796.0923084
pMhu7653Rb:298214-298274(-)	61	154.5637899	407.1800945	1338.02961
pMhu7653Rb:300595-300662(-)	68	61.75453372	61.79027226	67.44806215
pMhu7653Rb:300793-300941(+)	149	78.32624486	30.39001045	45.48930943
pMhu7653Rb:301430-301483(+)	54	36.34155872	46.28872946	55.68295928
pMhu7653Rb:302224-302275(+)	52	5.245377484	5.0108306	9.041656991
pMhu7653Rb:308795-308865(+)	71	7.643264334	10.95224402	10.53998872
pMhu7653Rb:308921-309031(+)	111	64.8519398	23.23203278	95.57853408
pMhu7653Rb:309443-309498(-)	56	40.53246238	39.02981507	95.57853408
pMhu7653Rb:311722-311898(-)	177	19.65824425	15.10082131	29.60628934
pMhu7653Rb:311750-311831(+)	82	10.12811159	14.51285011	18.78655397
pMhu7653Rb:311882-311936(+)	55	7.59608369	3.785960898	6.831474171
pMhu7653Rb:312289-312359(-)	71	20.12726275	66.44361375	49.40619713
pMhu7653Rb:315197-315265(-)	69	156.8367868	175.1285295	480.1119862
pMhu7653Rb:315290-315387(-)	98	348.963608	216.0339543	1379.095045
pMhu7653Rb:315413-315478(-)	66	99.32324011	56.61467681	470.3469967
pMhu7653Rb:318149-318281(+)	133	53.90817496	102.2209442	62.88061453
pMhu7653Rb:318221-318316(-)	96	12.57786306	4.842044727	29.60904726
pMhu7653Rb:321775-321845(+)	71	7.133713378	32.85673207	38.20745911
pMhu7653Rb:322220-322296(+)	77	6.335863856	12.77761803	13.34834098
pMhu7653Rb:322401-322554(-)	154	7.460092422	7.349218213	26.82358241
pMhu7653Rb:322643-322750(+)	108	14.33409698	11.94169909	12.06680952
pMhu7653Rb:322696-322759(-)	64	5.095509556	7.301496017	7.319436611
pMhu7653Rb:322774-323010(+)	237	39.52258577	29.02035281	56.27282113
pMhu7653Rb:322833-322905(-)	73	2.229285431	2.839470673	11.52811266
pMhu7653Rb:323162-323475(+)	314	49.28643828	17.79885451	82.50150915
chromosome:1167-1258(+)	92	69.76928469	48.30220442	27.36343226
chromosome:1247-1488(-)	242	38.92461864	17.60236177	24.10858416
chromosome:1286-1372(+)	87	23.84816972	21.39508135	12.33239959
chromosome:1528-1580(-)	53	85.05581336	408.8837769	313.0325977
chromosome:1853-2015(-)	163	276.3213052	4389.821661	1290.579329
chromosome:3743-3795(+)	53	170.1116267	47.17889734	43.45211696
chromosome:5008-5115(+)	108	12.50066597	5.254347601	3.016702379
chromosome:5133-5209(+)	77	9.85578822	5.380049696	13.34834098
chromosome:6454-6507(+)	54	54.51233808	11.57218237	18.27097101
chromosome:7298-7349(+)	52	25.17781192	0	15.37081688
chromosome:7404-7499(-)	96	290.4172262	13.98812921	17.47419183
chromosome:7463-7514(+)	52	70.63775012	3.00649836	9.041656991
chromosome:8166-8235(+)	70	84.77746334	27.40706476	41.43437595
chromosome:8246-8322(+)	77	464.8646777	30.93528575	27.30342473
chromosome:8501-8658(+)	158	47.48235975	20.50929773	17.32888273
chromosome:8859-8910(-)	52	142.6742676	7.01516284	12.65831979
chromosome:9272-9324(-)	53	52.81691636	49.14468473	27.49011481
chromosome:9387-9450(-)	64	79.26348198	33.26237074	38.06107038
chromosome:10028-10098(-)	71	100.6363137	6.571346415	15.80998308
chromosome:10177-10249(-)	73	166.4533122	7.098676683	24.97757744
chromosome:11250-11306(-)	57	160.8270204	2.738061006	15.64529576
chromosome:11650-11702(-)	53	165.9960228	11.79472433	15.96200215
chromosome:12048-12112(-)	65	177.5068524	3.194404507	26.65876053
chromosome:12991-13059(-)	69	113.3001537	7.5162459	28.48121952
chromosome:13300-13361(-)	62	132.441482	6.703012737	13.60695265
chromosome:13883-13933(+)	51	0.356685669	3.066628327	0.922249013
chromosome:14734-14784(-)	51	63.84673474	31.68849271	64.55743091
chromosome:16086-16157(-)	72	117.5555585	235.3961181	101.9669683
chromosome:16940-16990(-)	51	125.1966698	10.22209442	12.91148618
chromosome:17237-17324(-)	88	80.35677139	8.812150365	27.56146476
chromosome:17978-18044(+)	67	129.4336632	20.13442841	27.24826629
chromosome:18479-18543(-)	65	37.89785232	16.77062366	23.77673237
chromosome:19726-19828(+)	103	38.64094747	6.51407978	14.01456834
chromosome:21073-21123(+)	51	8.560456054	6.133256654	4.611245065
chromosome:23025-23078(-)	54	22.88172216	12.5365309	21.75115597
chromosome:26664-26723(+)	60	19.95021538	12.12790864	14.84977224
chromosome:27120-27172(+)	53	257.911176	31.45259823	103.753014
chromosome:28129-28186(+)	58	33.7912739	1.793349899	19.4157687
chromosome:29187-29241(+)	55	2.972380574	24.60874583	6.831474171
chromosome:31082-31149(+)	68	49.51010031	36.61645764	29.59455788
chromosome:31217-31281(+)	65	44.86436929	7.187410141	7.205070414
chromosome:31431-31570(-)	140	23.09475554	10.29563467	6.303140737
chromosome:31497-31575(+)	79	18.06292811	7.863149556	2.364741059
chromosome:31757-31817(+)	61	62.122754	12.77761803	20.75060279
chromosome:33443-33517(+)	75	85.7973636	2.762728223	8.100835925
chromosome:35099-35156(+)	58	124.8399841	5.380049696	50.15740246
chromosome:35905-35968(+)	64	120.0275584	0.811277335	14.63887322
chromosome:36502-36559(+)	58	86.98124207	1.793349899	16.98879761
chromosome:36971-37038(+)	68	91.56706724	25.17381462	17.2061383
chromosome:37779-38022(+)	244	72.80497604	217.4824204	96.96898059
chromosome:38436-38532(-)	97	397.9274494	82.52211644	528.3718304
chromosome:38496-38785(+)	290	143.5999224	99.74500441	56.16464578
chromosome:40578-40672(+)	95	507.5181725	208.2479875	231.5433692
chromosome:44324-44381(-)	58	1005.603281	77.11404565	240.2701376
chromosome:44618-44683(-)	66	1248.125468	44.81995247	253.9731897
chromosome:45694-45766(-)	73	86.9421318	8.518412019	24.97757744
chromosome:45823-46044(-)	222	84.65232278	44.17239898	34.21919415
chromosome:45918-46016(+)	99	25.65953026	28.68444864	7.528563372
chromosome:50633-50684(-)	52	18.88335894	17.03682404	11.75415409
chromosome:50694-50845(+)	152	777.7401092	2027.833367	1262.137474
chromosome:51584-51681(+)	98	182.7554407	118.5552188	455.4198735
chromosome:53088-53138(+)	51	156.5850087	3.066628327	23.05622533
chromosome:54081-54201(-)	121	20.65804499	12.35169743	20.75060279
chromosome:55194-55256(-)	63	68.74828619	65.12463383	90.7374029
chromosome:55435-55528(+)	94	108.9233656	262.6968352	174.0373138
chromosome:56113-56164(-)	52	154.5637899	124.2685989	567.816059
chromosome:56265-56358(+)	94	124.2646847	108.2662689	280.6413663
chromosome:58201-58251(+)	51	7.133713378	12.26651331	1.844498026
chromosome:62207-62306(+)	100	88.99127295	589.5773652	346.5420534
chromosome:62287-62364(-)	78	31.49951362	37.83502481	79.6487784
chromosome:62426-62496(-)	71	28.28007804	43.8089761	102.1061407
chromosome:63301-63352(-)	52	42.66240354	18.03899016	25.31663957
chromosome:64106-64163(+)	58	92.92600322	21.52019879	28.31466268
chromosome:64840-64949(+)	110	60.86562791	14.06710242	10.99930016
chromosome:68238-68361(-)	124	112.0804968	10.80383963	71.98041077
chromosome:69757-69811(+)	55	119.8860165	17.98331426	192.9891453
chromosome:69822-69873(+)	52	50.35562385	27.05848524	133.8165235
chromosome:70324-70376(+)	53	144.7320695	30.46970453	223.4680301
chromosome:71195-71348(-)	154	110.3860551	34.07364808	75.34714159
chromosome:71460-71519(+)	60	657.4502796	89.22675641	894.8941694
chromosome:72492-72661(-)	170	23.89302909	112.6848046	183.7721805	MH_s7
chromosome:72595-72728(+)	134	8.581910831	53.80049696	73.50255292
chromosome:74940-75002(+)	63	563.5058269	150.0339665	385.2620877
chromosome:76600-76775(-)	176	69.91039111	14.01887235	15.54648336
chromosome:78339-78441(-)	103	11.01529272	2.00433224	3.164579947
chromosome:78903-78953(+)	51	40.30548059	4.088837769	12.91148618
chromosome:80808-80867(+)	60	14.20697156	1.732558377	10.94193744
chromosome:81633-81738(+)	106	36.17811785	40.40161129	22.39747603
chromosome:82150-82306(-)	157	25.95116886	8.846043251	9.754556869
chromosome:82394-82459(+)	66	84.23269258	1.572629911	8.513067813
chromosome:82925-83254(-)	330	40.16779341	40.0805526	34.75953727
chromosome:83104-83311(+)	208	18.00659536	88.39395661	49.89946351
chromosome:83733-83790(+)	58	111.6989332	33.17697313	21.03374942
chromosome:84453-84504(+)	52	64.69298897	2.00433224	12.65831979
chromosome:84612-84663(+)	52	22.03058543	12.02599344	13.56248549
chromosome:86783-86836(+)	54	42.39848517	54.96786624	45.24240441
chromosome:87120-87196(+)	77	68.05187104	125.0861554	48.53942174
chromosome:87471-87596(+)	126	75.04666474	435.0523387	351.9302234
chromosome:88084-88249(+)	166	63.23064131	186.1660227	87.19445214
chromosome:88646-88703(-)	58	44.11638537	61.87057151	185.258793
chromosome:89498-89561(+)	64	16.98503185	27.5834294	31.47357743
chromosome:90377-90569(-)	193	32.13886496	108.3435529	51.15599994
chromosome:92856-92937(+)	82	15.41234372	3.785960898	11.38579028
chromosome:94818-94878(+)	61	18.72599762	7.666570817	29.97309292
chromosome:97348-97398(+)	51	16.0508551	9.199884981	19.36722927
chromosome:97938-97990(-)	53	13.37571258	3.931574778	31.0372264
chromosome:97996-98106(+)	111	126.4612826	165.8767141	69.16867598
chromosome:101250-101307(-)	58	38.48450638	376.6034788	114.0676411
chromosome:101327-101477(-)	151	50.17378409	25.89597254	18.44498026
chromosome:101401-101557(+)	157	94.54456673	36.3670667	51.72871067
chromosome:102568-102663(+)	96	263.1964778	37.66034788	43.68547957
chromosome:103276-103346(-)	71	51.20987104	36.50748008	181.1560561
chromosome:104910-104963(-)	54	63.93422367	22.1800162	60.90323671
chromosome:106018-106078(+)	61	12.78123647	9.370253221	12.29665351
chromosome:106829-106902(+)	74	10.99373637	51.11047212	75.16961134
chromosome:109798-109858(+)	61	15.45637899	7.666570817	41.50120559
chromosome:109876-109929(+)	54	12.45034882	10.60783384	44.37235817
chromosome:110626-110684(+)	59	23.06157342	14.98065562	44.52236615
chromosome:113007-113060(+)	54	26.58317721	114.7574751	63.51337543
chromosome:113882-113932(-)	51	23.18456848	9.199884981	47.95694868
chromosome:114647-114703(-)	57	30.89152668	24.64254906	65.8749295
chromosome:115174-115232(+)	59	23.98403636	13.21822555	23.85126758
chromosome:116563-116649(+)	87	7.880264778	2.971539077	5.898104153
chromosome:116724-116785(-)	62	53.79521564	20.10903821	18.89854535
chromosome:118782-118996(-)	215	189.0100694	176.9759806	245.8612439
chromosome:119017-119154(-)	138	8.070989589	2.611483977	11.10737862
chromosome:120377-120427(-)	51	13.55405542	6.133256654	7.377992104
chromosome:120467-120518(-)	52	15.38644062	5.0108306	12.65831979
chromosome:121696-121750(+)	55	46.56729566	17.98331426	19.64048824
chromosome:121916-121968(+)	53	59.67625615	23.58944867	35.47111589
chromosome:123365-123424(+)	60	20.55476736	2.598837565	7.034102642
chromosome:123440-123491(+)	52	17.13489978	2.00433224	3.616662796
chromosome:123924-123995(+)	72	10.04748363	2.879463218	5.845240224
chromosome:124109-124296(-)	188	12.97038796	70.51605244	26.63178968
chromosome:125066-125116(-)	51	23.18456848	8.177675539	7.377992104
chromosome:126494-126547(+)	54	33.31309549	37.60959269	51.33272808
chromosome:127151-127219(+)	69	459.4950676	312.6758294	208.8622765
chromosome:127616-127748(-)	133	94.44063734	24.39363442	53.79785909
chromosome:127778-127840(-)	63	92.62321403	82.43624535	60.24368553
chromosome:127880-128080(+)	201	65.98684875	21.21084593	20.98116505
chromosome:129156-129229(-)	74	95.27904855	22.40459052	30.3205155
chromosome:129332-129437(-)	106	22.08054141	38.94131209	17.56664787
chromosome:130060-130112(-)	53	166.6819568	79.61438926	58.52734121
chromosome:131103-131320(-)	218	125.2509123	36.03641582	78.83741563
chromosome:131184-131256(+)	73	21.54975916	21.29603005	19.21352111
chromosome:131357-131550(+)	194	234.2482308	324.9354885	161.5130396
chromosome:133509-133887(-)	379	189.666189	1478.012092	712.1811823
chromosome:134792-134843(-)	52	157.3613245	90.19495079	76.85408442
chromosome:134933-134989(-)	57	7.643264334	9.126870021	39.5249577
chromosome:135010-135064(-)	55	10.89872877	27.44821651	114.4271924
chromosome:135310-135375(-)	66	40.60729154	34.59785805	105.7039253
chromosome:136968-137027(-)	60	6.650071793	6.063954319	17.19447312
chromosome:137161-137214(-)	54	8.748893766	52.07482065	14.79078606
chromosome:142031-142085(-)	55	7.926348198	0	0.853934271
chromosome:143725-143825(+)	101	15.87251227	10.22209442	13.37261069
chromosome:145908-146015(+)	108	16.50087908	8.598023347	17.23829931
chromosome:154789-154860(+)	72	37.17568944	136.054637	56.50398883
chromosome:156544-156667(-)	124	139.6293899	231.4514876	35.24040944
chromosome:156900-156983(-)	84	12.24764044	2.463155283	5.000145251
chromosome:157045-157122(-)	78	236.7095803	1324.889641	1717.539071
chromosome:157494-157545(+)	52	234.9929113	26.05631912	35.26246226
chromosome:157891-158036(-)	146	39.4814137	12.33701051	8.904473229
chromosome:159995-160047(+)	53	113.8650405	55.04204689	102.8662361
chromosome:160131-160246(+)	116	33.80759818	18.66643329	45.71147282
chromosome:160669-160744(+)	76	28.53485351	126.7539708	94.68423201
chromosome:160773-160838(+)	66	23.87050246	25.16207858	15.60729099
chromosome:160881-160956(+)	76	11.65173185	6.133256654	11.06698816
chromosome:162302-162380(+)	79	29.72380574	11.79472433	24.23859586
chromosome:162768-162819(+)	52	16.43551612	86.18628631	33.45413087
chromosome:163780-163835(+)	56	5.512414883	5.575687867	4.192040968
chromosome:163784-163836(-)	53	6.173405808	7.863149556	0.886777897
chromosome:163852-163915(-)	64	20.66512209	20.28193338	28.54580278
chromosome:164292-164362(+)	71	14.52220223	13.14269283	19.10372956
chromosome:165537-165589(-)	53	10.97494366	9.828936946	7.981001074
chromosome:165586-165673(+)	88	12.09451406	7.049720292	7.950422526
chromosome:165689-165739(-)	51	4.280228027	2.044418885	11.06698816
chromosome:165876-165926(-)	51	12.12731274	4.088837769	1.844498026
chromosome:166730-166830(-)	101	12.48399841	2.044418885	7.377992104
chromosome:167828-167879(+)	52	30.07349758	22.04765464	80.47074722
chromosome:167915-167977(+)	63	7.191243325	1.648724907	21.56872692
chromosome:172369-172508(+)	140	25.0193185	482.0563233	206.6766673
chromosome:172435-172528(-)	94	130.4012123	614.4248153	243.9497389
chromosome:172708-172819(-)	112	7.712122571	3.223182926	41.54274834
chromosome:173368-173516(-)	149	194.0080834	99.80355704	109.6728556
chromosome:178517-178585(-)	69	26.22688742	57.12346884	99.00614405
chromosome:178790-178842(+)	53	46.64351055	40.29864148	129.469573
chromosome:178820-178874(-)	55	42.27385706	52.05696234	118.6968637
chromosome:181483-181547(-)	65	71.61579446	33.54124733	54.03802811
chromosome:181558-181619(+)	62	486.2034979	57.81348485	481.5349355
chromosome:181733-181816(+)	84	235.0687481	28.94207457	271.118987
chromosome:181748-181935(-)	188	152.7835405	23.77866885	143.7623462
chromosome:182157-182434(-)	278	22.14799099	7.196059251	12.65179151
chromosome:182460-182584(-)	125	9.204791456	3.297449814	9.668739653
chromosome:183876-183946(-)	71	80.25427551	55.49136973	85.63740835
chromosome:188002-188144(+)	143	97.46059123	50.03067341	44.16403724
chromosome:188910-189008(+)	99	11.28291402	2.086141719	5.646422529
chromosome:192000-192098(-)	99	50.40914811	12.51685031	11.76338027
chromosome:192085-192188(+)	104	17.48798668	5.458399935	8.058486522
chromosome:192118-192210(-)	93	28.30223242	30.55517355	16.03911327
chromosome:193596-193648(+)	53	2.057801936	1.965787389	0
chromosome:195833-195904(+)	72	21.60208981	4.319194827	1.298942272
chromosome:198213-198310(+)	98	8.089778058	10.53824167	7.130791338
chromosome:198262-198350(-)	89	6.079869357	1.161601639	4.192040968
chromosome:201146-201215(-)	70	9.821779289	8.888777759	7.351260249
chromosome:201254-201340(+)	87	5.5991355	14.26338757	3.753339007
chromosome:201402-201464(+)	63	36.53151609	5.770537174	15.61873329
chromosome:201493-201566(+)	74	9.039294349	0	6.316774062
chromosome:202290-202347(+)	58	11.57664013	14.34679919	10.51687471
chromosome:202780-202859(+)	80	66.14487405	10.35148802	11.09033623
chromosome:202927-202977(-)	51	91.66821691	1.022209442	9.22249013
chromosome:205218-205293(-)	76	19.97439746	15.67387812	7.377992104
chromosome:205349-205431(-)	83	38.71344455	15.58246101	15.1833679
chromosome:206115-206170(-)	56	262.9746159	3.717125245	20.12179665
chromosome:206935-206993(-)	59	60.57506619	8.812150365	19.08101406
chromosome:207479-207566(+)	88	10.86456348	5.87476691	5.300281684
chromosome:207502-207559(-)	58	2.503057326	0	0
chromosome:210176-210246(+)	71	394.6472151	110.2525899	252.9597293
chromosome:213417-213622(-)	206	114.8353861	127.6515206	71.30559442
chromosome:213526-213672(+)	147	75.1238652	63.71305428	27.79380587
chromosome:214501-214557(-)	57	121.6552906	22.81717505	53.52338022
chromosome:215499-215694(-)	196	82.49499317	684.0940114	539.6339097
chromosome:215735-215813(-)	79	29.9524504	17.03682404	11.8237053
chromosome:219904-220023(+)	120	177.5934948	36.93697985	46.49995024
chromosome:223590-223653(-)	64	26.60988324	7.301496017	13.90692956
chromosome:223950-224002(+)	53	2.400768925	1.965787389	0
chromosome:224027-224154(+)	128	40.44309947	11.26845055	12.34506553
chromosome:225050-225361(+)	312	229.3225064	282.1758219	202.0941165
chromosome:226328-226396(-)	69	1811.753383	143.5602967	455.6995123
chromosome:226467-226545(+)	79	952.0763624	73.38939586	290.271965
chromosome:226625-226676(-)	52	480.1268857	19.04115628	175.4081456
chromosome:230349-230404(+)	56	50.90877275	20.44418885	19.28338845
chromosome:231438-231570(-)	133	38.91116388	44.14086228	12.92545965
chromosome:233675-233866(+)	192	125.0267305	23.01309216	20.03839479
chromosome:233880-233938(+)	59	9.224629369	21.14916088	7.155380274
chromosome:237169-237235(+)	67	87.82033515	13.16481858	48.20847114
chromosome:237995-238048(+)	54	67.29918281	90.64876187	47.85254313
chromosome:238069-238195(-)	127	13.30494162	12.16916003	33.30343658
chromosome:238886-238952(-)	67	61.3391264	34.84804917	18.86418436
chromosome:239299-239373(-)	75	34.22254391	29.69932839	30.53392003
chromosome:239382-239445(-)	64	14.72036094	8.112773352	16.10276055
chromosome:239633-239698(-)	66	11.24931725	7.863149556	34.76169357
chromosome:240459-240527(+)	69	4.720839736	18.03899016	7.459367017
chromosome:240779-241248(+)	470	13.00495722	6.320698044	15.53468487
chromosome:241426-241485(+)	60	2.720483915	12.99418783	3.126267841
chromosome:242153-242203(+)	51	2.496799682	15.33314163	3.688996052
chromosome:242375-243062(+)	688	26.08945395	18.45035966	27.92253198
chromosome:242563-243101(-)	539	19.35914783	24.32022465	27.17034732
chromosome:243345-243413(-)	69	6.556721855	9.771119669	16.95310686
chromosome:243471-243523(-)	53	4.801537851	0	13.30166846
chromosome:243567-243622(-)	56	10.70057007	0.929281311	21.79861304
chromosome:243785-243880(-)	96	44.30411467	11.29810436	16.50340339
chromosome:244405-244461(-)	57	58.27989055	5.476122012	13.99842252
chromosome:244546-244613(-)	68	81.71828385	16.01970022	31.65929448
chromosome:245435-245499(-)	65	50.15892219	69.47829803	425.8196615
chromosome:250144-250194(+)	51	15.69416943	16.35535108	23.97847434
chromosome:250370-250441(+)	72	28.13295417	5.758926436	18.83466294
chromosome:253783-253842(+)	60	8.766003728	19.05814215	15.6313392
chromosome:254494-254560(+)	67	13.24060438	5.420807649	9.781428926
chromosome:254598-254656(+)	59	9.224629369	3.524860146	11.13059154
chromosome:254819-254885(+)	67	23.50882818	15.48802185	20.96020484
chromosome:259519-259598(+)	80	27.76730207	3.881808009	18.67846102
chromosome:259808-259860(+)	53	25.03659022	12.77761803	13.30166846
chromosome:260448-260507(+)	60	34.76173892	1.732558377	21.10230793
chromosome:260540-260777(-)	238	21.5967905	4.744432011	17.51105721
chromosome:260559-260610(+)	52	1.049075497	0	0.904165699
chromosome:260843-260900(+)	58	21.27598727	14.34679919	20.22475906
chromosome:263768-263821(+)	54	18.50727527	6.750439714	9.570508626
chromosome:264172-264237(+)	66	24.14487605	5.504204689	18.44498026
chromosome:265484-265541(+)	58	14.07969746	3.586699798	4.853942174
chromosome:266427-266616(-)	190	8.681238503	4.867664011	7.075455391
chromosome:266638-266880(-)	243	22.03492046	16.26242295	24.58060386
chromosome:266696-266817(+)	122	14.29690491	24.49923457	15.24378534
chromosome:267112-267162(+)	51	10.3438844	8.177675539	11.06698816
chromosome:267188-267238(+)	51	16.40754077	6.133256654	12.91148618
chromosome:267701-267755(+)	55	14.53163836	3.785960898	17.07868543
chromosome:268129-268206(-)	78	11.58070354	27.87843934	10.77953392
chromosome:268875-268934(-)	60	11.48648764	15.59302539	5.470968721
chromosome:269155-269219(+)	65	16.16231937	55.90207888	18.01267604
chromosome:271265-271369(-)	105	11.14642715	6.388809015	14.6318353
chromosome:274475-274533(-)	59	9.532117014	7.930935328	14.31076055
chromosome:276520-276570(+)	51	146.9544956	102.2209442	71.013174
chromosome:280345-280414(-)	70	11.11411867	11.85170368	14.03422411
chromosome:284125-284197(+)	73	37.40245556	28.39470673	120.4047323
chromosome:285318-285388(+)	71	49.42644269	45.2692753	48.08869854
chromosome:286673-286740(-)	68	1.59710001	4.577057204	2.064736596
chromosome:287471-287524(+)	54	16.15180388	2.893045592	14.79078606
chromosome:287666-287717(+)	52	15.38644062	4.00866448	18.08331398
chromosome:289882-289948(-)	67	35.39835048	13.16481858	15.37081688
chromosome:291332-291398(+)	67	72.14778303	134.7457901	30.74163377
chromosome:291869-291922(-)	54	10.43137334	21.21566767	11.3106011
chromosome:292139-292209(+)	71	24.20367039	10.95224402	9.881239425
chromosome:292696-292759(+)	64	15.28652867	9.735328022	10.24721126
chromosome:295766-295829(+)	64	14.72036094	1.62255467	5.855549289
chromosome:295904-296020(-)	117	25.06024312	7.930935328	13.11819717
chromosome:296063-296129(+)	67	21.88752968	6.195208741	18.16551086
chromosome:296368-296458(+)	91	17.43796604	5.111047212	12.29665351
chromosome:298160-298217(+)	58	10.9508758	4.483374747	10.51687471
chromosome:298481-298545(-)	65	38.73383436	210.8306975	154.1885069
chromosome:298513-298700(+)	188	30.99541241	13.93921967	13.80907613
chromosome:299549-299608(-)	60	130.280952	13.86046701	25.79170969
chromosome:299615-300004(+)	390	76.24270789	23.12453237	38.64436738
chromosome:299642-299695(-)	54	9.08538968	0	4.350231194
chromosome:299724-299931(-)	208	37.30553011	16.78991355	14.7025205
chromosome:300974-301046(-)	73	91.89609942	14.19735337	94.78670412
chromosome:301370-301435(-)	66	43.89977464	29.87996831	22.70151417
chromosome:302342-302398(-)	57	217.5145642	31.94404507	132.5732956
chromosome:302990-303056(-)	67	91.33314856	21.68323059	44.01643017
chromosome:303244-303460(+)	217	72.24536118	101.9843217	48.88773703
chromosome:303907-303962(-)	56	99.5477276	30.66628327	18.44498026
chromosome:308523-308573(+)	51	27.10811084	9.199884981	25.82297237
chromosome:308880-308931(+)	52	33.92010773	11.02382732	32.54996517
chromosome:312448-312501(+)	54	21.5357385	3.857394122	42.6322657
chromosome:312894-312959(+)	66	200.2927218	110.8704087	144.0127305
chromosome:313817-313883(+)	67	41.07289521	25.55523606	44.01643017
chromosome:314587-314651(+)	65	124.5613234	57.49928113	395.5583658
chromosome:314915-314970(+)	56	85.60456054	44.60550294	181.934578
chromosome:315057-315122(+)	66	115.511282	33.81154309	176.6461571
chromosome:315321-315371(+)	51	82.03770385	28.62186439	284.974945
chromosome:316336-316523(+)	188	46.63617436	17.21903606	28.85110549
chromosome:316428-316500(-)	73	22.04515593	1.419735337	5.764056332
chromosome:317957-318008(+)	52	1.748459161	8.017328959	0.904165699
chromosome:318141-318210(+)	70	19.3850907	0	4.009778318
chromosome:318743-318802(+)	60	42.62091468	11.26162945	14.84977224
chromosome:318912-318971(+)	60	47.15505453	6.930233507	18.75760704
chromosome:319506-319592(+)	87	14.10152645	15.4520032	15.54954731
chromosome:322541-322591(-)	51	14.98079809	8.177675539	8.300241117
chromosome:323165-323224(-)	60	16.62517948	3.465116754	14.06820528
chromosome:324023-324086(-)	64	84.6420754	29.20598407	203.4803378
chromosome:324598-324652(-)	55	16.51322541	8.518412019	21.34835678
chromosome:324746-324819(-)	74	16.61275718	3.500717268	15.16025775
chromosome:325649-325706(-)	58	11.57664013	4.483374747	11.32586507
chromosome:326827-326879(-)	53	32.58186399	38.33285409	98.43234658
chromosome:326910-326981(-)	72	45.21367634	71.98658045	100.6680261
chromosome:327313-327366(+)	54	2.355471399	3.857394122	6.96036991
chromosome:328108-328200(+)	93	44.00415589	23.33304162	81.19801093
chromosome:329597-329764(+)	168	216.5744121	32.74742824	14.91061279
chromosome:329609-329666(-)	58	543.789204	41.24704767	6.471922899
chromosome:331299-331360(-)	62	49.70210141	138.2496377	49.89215972
chromosome:331522-331573(-)	52	54.202234	28.06065136	73.23742162
chromosome:333806-333874(-)	69	23.86646755	8.267870489	6.103118469
chromosome:334190-334287(-)	98	26.29177869	7.376769171	8.556949606
chromosome:334258-334308(+)	51	20.6877688	14.31093219	10.14473914
chromosome:334670-334731(-)	62	77.76917044	33.51506368	16.63071991
chromosome:335567-335661(-)	95	89.93032291	244.677792	190.8270564
chromosome:335721-335773(-)	53	43.21384066	13.76051172	21.28266953
chromosome:338205-338255(-)	51	41.37553759	6.133256654	20.28947829
chromosome:338324-338386(-)	63	19.27253211	10.7167119	8.181241245
chromosome:339688-339739(-)	52	26.22688742	12.02599344	53.34577624
chromosome:340145-340198(-)	54	47.10942797	90.64876187	40.89217322
chromosome:340797-340864(-)	68	54.83376701	6.102742939	9.63543745
chromosome:340972-341034(-)	63	41.42156155	7.419262081	12.64373647
chromosome:341456-341509(-)	54	48.11891571	1.928697061	12.18064734
chromosome:342643-342818(-)	176	95.89748984	409.7599565	187.6117992
chromosome:342709-342994(+)	286	97.55665927	274.9205395	133.8070059
chromosome:343992-344062(+)	71	99.10766086	40.88837769	67.19242809
chromosome:344464-344514(-)	51	85.60456054	30.66628327	23.97847434
chromosome:344838-344898(-)	61	22.29285431	5.962888414	15.37081688
chromosome:346456-346506(-)	51	47.43919397	10.22209442	12.91148618
chromosome:348144-348241(+)	98	46.51622383	21.07648335	21.8677601
chromosome:348514-348564(-)	51	34.24182422	21.46639829	78.39116611
chromosome:352569-352624(-)	56	62.58212191	15.79778229	87.19445214
chromosome:352638-352716(-)	79	82.31207744	30.1420733	142.4756488
chromosome:352699-352788(+)	90	46.08859767	42.4963476	107.768424
chromosome:353870-353939(-)	70	42.13026379	3.7036574	15.37081688
chromosome:353982-354038(-)	57	41.40101514	2.738061006	16.46873238
chromosome:355335-355392(+)	58	197.1157644	15.24347414	50.15740246
chromosome:356177-356243(+)	67	39.72181313	24.00643387	108.2943917
chromosome:358401-358464(+)	64	15.56961253	8.112773352	14.63887322
chromosome:359417-359651(-)	235	99.99393112	22.49734456	67.39512018
chromosome:363874-363936(+)	63	70.47418458	34.62322305	30.49371737
chromosome:363895-363972(-)	78	37.75309353	33.85239062	20.36134185
chromosome:367410-367462(+)	53	244.5354634	38.33285409	148.0919088
chromosome:370101-370220(+)	120	31.77200076	8.589995314	23.6374747
chromosome:370300-370357(+)	58	75.09171977	123.741143	132.6744194
chromosome:371212-371280(+)	69	28.06276954	4.50974754	10.84998839
chromosome:372234-372290(+)	57	18.78969149	6.388809015	7.410929569
chromosome:373693-373744(+)	52	24.82812009	8.017328959	18.08331398
chromosome:374295-374348(+)	54	29.61164044	28.93045592	77.43411525
chromosome:374616-374703(+)	88	35.25858336	14.09944058	24.91132392
chromosome:374984-375048(+)	65	30.93133535	81.45731494	28.82028166
chromosome:375951-376016(-)	66	2.743735915	1.572629911	4.965956224
chromosome:376360-376415(-)	56	66.4732383	2.787843934	24.31383762
chromosome:377939-378045(+)	107	22.37697829	32.30567577	20.88110973
chromosome:380801-380861(-)	61	13.67295064	12.77761803	22.28768448
chromosome:382002-382056(-)	55	16.51322541	23.66225561	26.47196241
chromosome:382156-382268(-)	113	23.88520104	23.27351855	46.93588727
chromosome:387343-387398(+)	56	903.0632618	305.7335514	1416.071439
chromosome:387841-388051(-)	211	497.1518823	781.0166906	775.7870864
chromosome:388223-388278(+)	56	6841.23113	816.8382726	4074.663821
chromosome:389785-389835(+)	51	6444.953352	1438.248685	6296.194012
chromosome:389901-389954(+)	54	2897.902812	727.118792	2566.636404
chromosome:391204-391256(+)	53	2598.317911	444.2679499	2025.400717
chromosome:391471-391553(+)	83	5.219790277	10.59607349	19.11979661
chromosome:392253-392321(+)	69	1178.636321	435.9422622	1580.029559
chromosome:392773-392836(+)	64	1310.395207	2153.941325	561.4007881
chromosome:394917-395028(+)	112	289.3652656	87.94684842	72.69980959
chromosome:395368-395427(-)	60	405.0498274	149.8662996	52.36498633
chromosome:395646-395700(+)	55	2890.474976	127.7761803	445.7536896
chromosome:395750-395800(+)	51	2759.67702	55.19930989	410.4008108
chromosome:396021-396085(+)	65	2616.902435	74.26990479	436.6272671
chromosome:396947-397005(-)	59	180.495248	271.4142312	93.01994356
chromosome:397026-397091(-)	66	11.79806443	1.572629911	6.38480086
chromosome:398055-398465(-)	411	99.26301176	195.84037	112.1319837
chromosome:398267-398320(+)	54	4.374446883	11.57218237	5.220277432
chromosome:398340-398673(+)	334	13.76399653	11.9718223	21.32527748
chromosome:398504-398619(-)	116	7.909117006	1.333316664	7.618578803
chromosome:399177-399247(-)	71	19.36293631	26.28538566	113.963628
chromosome:399707-399770(+)	64	26.60988324	73.8262375	144.9248449
chromosome:401709-401776(+)	68	37.79803357	25.93665749	22.02385703
chromosome:402083-402139(+)	57	16.24193671	24.64254906	14.82185914
chromosome:402398-402465(+)	68	5.589850035	6.102742939	11.01192851
chromosome:402480-402548(+)	69	7.605797352	1.50324918	12.88436121
chromosome:402882-402937(+)	56	15.56446555	0	10.06089832
chromosome:403036-403098(+)	63	8.341842257	4.121812267	10.41248886
chromosome:403631-403698(+)	68	8.251683385	1.525685735	9.63543745
chromosome:406008-406082(+)	75	16.87026812	8.978866723	18.07109553
chromosome:406969-407034(+)	66	11.24931725	19.65787389	13.47902404
chromosome:408097-408219(+)	123	28.94416494	6.703012737	17.38666172
chromosome:408176-408363(-)	188	34.71486189	14.2125377	30.82383065
chromosome:408303-408367(+)	65	31.76731739	10.38181465	16.57166195
chromosome:408421-408565(+)	145	12.50876825	4.969073678	25.29780279
chromosome:409768-409840(+)	73	186.516881	159.0103577	185.730704
chromosome:410696-410746(+)	51	96.30513061	25.55523606	75.62441907
chromosome:411272-411535(-)	264	13.96905852	20.01664878	13.85126845
chromosome:411338-411405(+)	68	4.525116695	1.525685735	0
chromosome:411741-411795(+)	55	11.22899328	2.839470673	19.64048824
chromosome:412327-412379(+)	53	8.574174734	8.846043251	10.64133477
chromosome:413481-413532(+)	52	9.791371304	2.00433224	12.65831979
chromosome:413752-413804(+)	53	7.888240755	0.982893695	7.981001074
chromosome:415117-415167(-)	51	10.3438844	7.155466096	16.60048223
chromosome:415418-415471(-)	54	7.066414196	16.39392502	13.05069358
chromosome:416568-416618(-)	51	11.77062707	8.177675539	16.60048223
chromosome:416959-417014(-)	56	6.809453679	65.04969178	57.01175717
chromosome:417757-417808(-)	52	5.944761149	0	18.98747968
chromosome:417988-418045(-)	58	9.699347137	0	4.853942174
chromosome:418243-418297(-)	55	7.265819182	1.892980449	5.977539899
chromosome:418486-418537(-)	52	11.8895223	7.01516284	11.75415409
chromosome:419341-419409(-)	69	12.32663709	5.26137213	5.424994194
chromosome:421251-421445(-)	195	9.101000315	6.322945004	16.16312703
chromosome:423684-423831(-)	148	8.977802551	11.12608917	10.0380845
chromosome:423816-423886(+)	71	16.81518153	80.31645618	27.0087211
chromosome:425063-425132(+)	70	7.495568405	4.44438888	8.019556635
chromosome:426101-426159(-)	59	8.917141723	1.762430073	6.360338021
chromosome:427496-427565(-)	70	21.45283371	28.88852772	61.48326754
chromosome:427934-427993(+)	60	9.370555709	19.05814215	41.42304889
chromosome:428018-428075(+)	58	49.43538218	27.79692343	177.1688893
chromosome:428750-429006(-)	257	73.70574955	102.4205945	134.7348167
chromosome:429094-429178(+)	85	16.98503185	15.81990804	19.76247885
chromosome:429100-429174(-)	75	13.4962145	11.05091289	3.115706125
chromosome:430293-430353(-)	61	21.99561625	117.5540859	40.73266474
chromosome:434627-434684(-)	58	17.20851911	8.966749494	14.56182652
chromosome:435545-435660(+)	116	12.25137732	12.44428886	17.24204677
chromosome:436482-436699(-)	218	24.24476321	5.41723898	22.52497589
chromosome:436541-436628(+)	88	2.049917637	1.174953382	4.770253516
chromosome:436758-436866(+)	109	254.1385391	185.512084	44.40458211
chromosome:437629-437692(-)	64	92.5684236	24.33832006	26.3499718
chromosome:440011-440107(+)	97	62.60576585	46.85126611	30.74163377
chromosome:440178-440229(+)	52	27.97534658	14.03032568	9.94582269
chromosome:441896-441947(+)	52	9.791371304	7.01516284	21.69997678
chromosome:442001-442057(-)	57	4.777040209	0	9.057802807
chromosome:442012-442081(+)	70	6.203229025	2.96292592	14.7025205
chromosome:442107-442163(+)	57	27.70683321	43.8089761	53.52338022
chromosome:444575-444631(+)	57	57.3244825	6.388809015	20.58591547
chromosome:445028-445078(+)	51	44.94239428	18.39976996	23.05622533
chromosome:445092-445180(+)	89	55.73213577	8.712012293	27.77227142
chromosome:446058-446151(-)	94	16.875451	43.96599752	24.29580733
chromosome:446742-446815(-)	74	20.76594648	11.90243871	36.63728956
chromosome:447524-447695(-)	172	49.01820596	38.85591447	151.8205247
chromosome:449172-449224(-)	53	135.1289938	4.914468473	11.52811266
chromosome:450027-450083(+)	57	63.69386945	20.99180105	15.64529576
chromosome:450161-450211(+)	51	56.35633569	3.066628327	20.28947829
chromosome:451236-451286(-)	51	1.426742676	8.177675539	1.844498026
chromosome:452003-452053(-)	51	65.27347741	104.2653631	97.75839538
chromosome:452274-452328(-)	55	96.1069719	5.678941346	17.9326197
chromosome:455893-455944(-)	52	79.72973776	1.00216612	15.37081688
chromosome:456154-456293(-)	140	88.91480883	20.2235681	19.90465496
chromosome:456210-456303(+)	94	22.24491269	14.83852416	9.420823252
chromosome:456766-456821(-)	56	31.4531908	4.646406556	13.4145311
chromosome:458195-458266(-)	72	40.9434958	58.30913016	25.97884544
chromosome:458753-458893(-)	141	42.03795384	8.031645618	17.45685632
chromosome:458827-458878(+)	52	3.846610155	8.017328959	2.712497097
chromosome:459098-459165(-)	68	25.8197835	4.577057204	7.570700853
chromosome:459191-459245(-)	55	25.43036714	27.44821651	32.44950231
chromosome:459672-459776(-)	105	46.64351055	4.914468473	15.96200215
chromosome:459915-459976(-)	62	50.28683201	3.351506368	16.63071991
chromosome:460362-460425(-)	64	38.7824894	58.41196813	43.91661967
chromosome:461141-461199(-)	59	82.40668903	6.168505255	16.69588731
chromosome:461336-461399(-)	64	86.34057859	71.3924055	40.25690136
chromosome:461540-461634(-)	95	105.4878893	17.39930966	26.49013123
chromosome:463840-463896(-)	57	14.64958997	2.738061006	17.29216899
chromosome:464667-464727(-)	61	20.21218791	5.111047212	16.90789857
chromosome:466233-466283(-)	51	19.26102612	0	17.52273125
chromosome:467072-467137(-)	66	69.96526583	7.863149556	13.47902404
chromosome:467824-467886(-)	63	42.57216048	4.121812267	11.89998727
chromosome:467984-468039(-)	56	76.20102927	107.7966321	49.46608343
chromosome:469450-469503(-)	54	161.1815428	4.821742653	13.92073982
chromosome:469685-469739(-)	55	346.7777337	12.30437292	21.34835678
chromosome:472001-472076(-)	76	40.66216626	2.725891846	25.82297237
chromosome:472559-472616(-)	58	51.93843951	27.79692343	21.03374942
chromosome:475649-475764(+)	116	49.47075147	50.22159434	22.05378075
chromosome:477210-477272(-)	63	503.3870327	26.37959851	100.4061425
chromosome:479127-479193(-)	67	372.0880046	48.78726884	120.1718411
chromosome:479501-479552(-)	52	391.6548521	56.12130272	93.129067
chromosome:485816-485887(-)	72	21.60208981	7.918523849	12.33995158
chromosome:488997-489052(-)	56	30.15615201	29.73700196	10.06089832
chromosome:490650-490700(-)	51	77.04410449	141.064903	510.9259532
chromosome:492885-492935(+)	51	17.47759778	1.022209442	22.13397631
chromosome:493101-493184(+)	84	5.586643007	0	4.444573557
chromosome:493117-493282(-)	166	20.21218791	364.278274	284.7793165
chromosome:493216-493276(+)	61	27.34590128	880.8038028	634.0461965
chromosome:495706-495767(+)	62	13.15643861	3.351506368	21.16637079
chromosome:496561-496628(+)	68	22.09321681	4.577057204	19.2708749
chromosome:505273-505597(+)	325	15.41234372	10.09589573	24.05248198
chromosome:505286-505672(-)	387	16.67921327	18.66988748	28.07364224
chromosome:505664-505723(+)	60	11.78876363	32.05232997	11.7235044
chromosome:506602-506675(-)	74	20.76594648	37.10760304	30.3205155
chromosome:511189-511315(-)	127	18.11736731	30.42290007	13.1749859
chromosome:511263-511332(+)	70	69.52785865	22.2219444	10.02444579
chromosome:512178-512229(-)	52	22.7299691	214.4635497	249.5497329
chromosome:512276-512334(-)	59	11.37704289	29.0800962	24.64630983
chromosome:517623-517758(-)	136	23.25062138	7.193325705	14.00452205
chromosome:519174-519287(-)	114	58.86891792	149.7129758	93.04105087
chromosome:519911-520075(-)	165	83.62539006	25.55523606	16.30806182
chromosome:520436-520506(+)	71	213.5018504	8.76179522	28.98496898
chromosome:521044-521099(+)	56	116.7334916	6.504969178	33.53632775
chromosome:522349-522446(+)	98	118.4049334	34.24928544	50.39092545
chromosome:523200-523426(+)	227	68.96975103	119.8608417	58.1506568
chromosome:523273-523408(-)	136	4.227385706	25.7445341	15.37081688
chromosome:529504-529578(+)	75	120.2609113	46.96637978	49.851298
chromosome:531625-531750(+)	126	25.82404243	5.724372877	10.69808855
chromosome:532746-533056(-)	311	63.28294126	31.16090074	17.8499809
chromosome:535568-535629(-)	62	41.80823824	16.75753184	12.09506902
chromosome:536566-536637(-)	72	55.51234706	19.43637672	8.443124767
chromosome:536598-536678(+)	81	47.03792259	26.83299786	23.05622533
chromosome:540538-540589(+)	52	5.245377484	4.00866448	3.616662796
chromosome:541890-541947(-)	58	51.31267518	25.10689858	19.4157687
chromosome:542694-542768(-)	75	55.18987715	72.52161584	27.4182139
chromosome:546795-546847(-)	53	18.52021742	4.914468473	44.33889486
chromosome:548474-548549(+)	76	12.36510319	16.35535108	25.20813969
chromosome:551586-551837(-)	252	17.83428345	44.39076861	28.84324603
chromosome:556476-557042(-)	567	70.39185374	30.79270493	33.56595348
chromosome:556579-557273(+)	695	51.06155794	31.29964071	31.49467091
chromosome:557073-557202(-)	130	17.83428345	15.4520032	7.864138871
chromosome:557848-557968(+)	121	68.21613418	20.44418885	62.6360788
chromosome:557977-558057(-)	81	18.72599762	566.0484787	384.4625573
chromosome:562405-562465(+)	61	9.511617838	4.25920601	8.453949286
chromosome:563465-563526(+)	62	14.32589982	5.027259552	9.827243582
chromosome:563706-563768(+)	63	22.72432891	7.419262081	17.10623169
chromosome:563784-563845(+)	62	52.04102383	20.10903821	79.37389047
chromosome:565196-565276(+)	81	15.38206947	12.13873713	12.68092393
chromosome:565941-565995(+)	55	15.52243189	7.571921795	8.539342713
chromosome:566768-566818(+)	51	8.560456054	2.044418885	5.533494078
chromosome:567562-567614(+)	53	10.63197667	29.48681084	10.64133477
chromosome:567942-568008(+)	67	137.5401557	155.6546196	79.6487784
chromosome:568049-568105(+)	57	7.643264334	5.476122012	4.940619713
chromosome:568559-568609(+)	51	7.847084716	0	2.766747039
chromosome:570054-570108(+)	55	14.86190287	4.732451122	20.49442251
chromosome:571689-571741(+)	53	5.830438819	5.897362167	12.41489056
chromosome:573141-573201(+)	61	8.917141723	0.851841202	7.685408442
chromosome:573686-573750(+)	65	8.917141723	4.791606761	2.882028166
chromosome:573764-573814(+)	51	11.77062707	5.111047212	8.300241117
chromosome:573868-573924(+)	57	7.961733681	10.95224402	11.52811266
chromosome:574290-574353(+)	64	7.926348198	4.056386676	8.051380273
chromosome:574532-574597(+)	66	12.07243802	0	5.675378542
chromosome:574918-574970(+)	53	9.260108712	5.897362167	7.094223177
chromosome:575561-575612(+)	52	6.993836645	0	5.424994194
chromosome:576574-576625(+)	52	7.69322031	58.12563496	31.64579947
chromosome:577188-577239(-)	52	8.742295807	2.00433224	3.616662796
chromosome:579317-579384(+)	68	8.251683385	3.05137147	7.570700853
chromosome:580251-580495(-)	245	32.08709194	14.66284036	23.43419623
chromosome:580522-580596(+)	75	9.881157044	5.525456445	15.57853063
chromosome:580598-580896(-)	299	18.97136863	15.09302532	12.68866092
chromosome:580711-580774(+)	64	2.830838642	1.62255467	2.195830983
chromosome:580798-580966(+)	169	304.0320702	35.89902208	96.06760553
chromosome:582083-582138(-)	56	15.88872525	5.575687867	6.707265549
chromosome:582088-582206(+)	119	53.80512633	10.39535026	21.10230793
chromosome:582966-583033(-)	68	9.05023339	4.577057204	6.194209789
chromosome:587438-587491(-)	54	11.77735699	20.25131914	36.54194203
chromosome:587854-587918(-)	65	49.04427948	69.47829803	351.6074362
chromosome:588239-588300(-)	62	54.08758094	51.94834871	244.1692059
chromosome:588402-588505(+)	104	55.9269277	42.67476313	74.76484717
chromosome:589799-589855(-)	57	8.598672376	2.738061006	7.410929569
chromosome:591070-591121(+)	52	1.049075497	2.00433224	0
chromosome:591767-591825(-)	59	311.484985	116.3203848	70.75876048
chromosome:591845-591909(-)	65	54.0601717	7.986011268	18.01267604
chromosome:591956-592030(-)	75	40.4886435	12.432277	32.4033437
chromosome:593551-593610(-)	60	14.50924755	6.930233507	23.44700881
chromosome:594374-594432(-)	59	17.5267958	21.14916088	20.67109857
chromosome:594546-594596(-)	51	14.26742676	3.066628327	13.8337352
chromosome:596314-596371(-)	58	122.3369268	40.35037272	29.12365304
chromosome:596403-596464(-)	62	89.46378253	10.0545191	22.67825442
chromosome:596419-596847(+)	429	427.4811072	88.36857329	135.8593464
chromosome:596480-596643(-)	164	956.5959519	218.2385803	115.9883728
chromosome:596789-596913(-)	125	54.22197467	55.64446561	36.8155856
chromosome:596927-596994(-)	68	10.91351674	3.05137147	8.947191918
chromosome:597350-597418(-)	69	2.622688742	0	1.356248549
chromosome:598400-598452(-)	53	18.17725044	5.897362167	15.07522425
chromosome:602265-602327(+)	63	122.5387863	6.594899628	30.49371737
chromosome:602738-602809(+)	72	126.8494808	89.98322556	77.93653631
chromosome:603103-603163(-)	61	36.85751912	302.4036267	102.2159323
chromosome:603108-603174(+)	67	31.07488782	20.9088295	18.16551086
chromosome:605440-605495(+)	56	34.69578779	3.717125245	15.09134749
chromosome:605737-605879(+)	143	55.00997288	34.55355861	33.12302793
chromosome:606214-606266(+)	53	42.52790668	4.914468473	15.96200215
chromosome:606482-606533(+)	52	43.71147903	6.01299672	21.69997678
chromosome:607224-607274(+)	51	31.38833886	141.064903	46.11245065
chromosome:607650-607709(+)	60	47.45733053	10.39535026	14.06820528
chromosome:608911-608961(+)	51	36.7386239	27.59965494	10.14473914
chromosome:610130-610181(+)	52	18.88335894	4.00866448	10.84998839
chromosome:611833-611883(-)	51	23.54125415	22.48860773	14.75598421
chromosome:611959-612046(+)	88	5.944761149	7.049720292	20.67109857
chromosome:614152-614216(-)	65	8.081159686	1.597202254	2.882028166
chromosome:614534-614585(-)	52	9.441679471	6.01299672	12.65831979
chromosome:614947-615000(-)	54	17.49778753	9.643485305	19.14101725
chromosome:615479-615539(-)	61	43.39675638	15.33314163	41.50120559
chromosome:615845-616000(+)	156	18.29452302	9.232859479	10.11498918
chromosome:616611-616983(-)	373	752.7314096	378.6571536	269.3611701
chromosome:617007-617238(-)	232	11.42629416	25.66586479	22.35755183
chromosome:618181-618240(-)	60	178.6451104	244.2907311	765.154054
chromosome:618716-618768(-)	53	57.9614212	103.2038379	112.6207929
chromosome:619886-619943(-)	58	5.318996817	7.173399595	6.471922899
chromosome:620616-620687(-)	72	1004.748363	805.5298352	3595.472209
chromosome:621343-621394(-)	52	2340.137742	722.5617725	8962.090409
chromosome:621640-621706(+)	67	543.4052123	1389.27556	1594.372915
chromosome:623102-623160(-)	59	265.3618382	169.193287	376.8500277
chromosome:623177-623234(-)	58	19.08581211	35.86699798	42.8764892
chromosome:624329-624385(-)	57	15.92346736	15.51567904	12.35154928
chromosome:625204-625276(+)	73	2025.92506	685.0222999	937.6198299
chromosome:625972-626036(+)	65	155.7713195	49.51326986	126.0887323
chromosome:626801-626969(-)	169	450.4218135	56.89082313	229.1898589
chromosome:627088-627170(-)	83	104.3958055	20.56884853	104.0341874
chromosome:627382-627473(-)	92	50.75911442	24.71275575	60.30089701
chromosome:628160-628214(+)	55	65.39237263	24.60874583	83.68555859
chromosome:630183-630639(+)	457	83.96975122	31.94404507	80.19116966
chromosome:630387-630451(-)	65	16.44098005	15.17342141	11.52811266
chromosome:631246-631296(+)	51	0.713371338	6.133256654	1.844498026
chromosome:632123-632206(-)	84	15.90044548	19.08945344	128.3370615
chromosome:632136-632189(+)	54	0.672991828	2.893045592	10.44055486
chromosome:634864-634915(-)	52	10.49075497	7.01516284	7.233325592
chromosome:635485-635699(-)	215	10.08387055	5.493181583	15.29899064
chromosome:635611-635767(+)	157	8.802819393	11.79472433	12.71048319
chromosome:635793-635843(+)	51	14.98079809	24.53302662	7.377992104
chromosome:637710-637780(+)	71	21.14636466	5.111047212	17.12748167
chromosome:638037-638107(+)	71	27.5157516	17.52359044	17.12748167
chromosome:638911-638965(+)	55	21.13692853	20.82278494	22.20229105
chromosome:640600-640680(+)	81	6.687856292	1.277761803	4.611245065
chromosome:641372-641427(+)	56	21.72539983	3.717125245	25.990654
chromosome:642121-642175(-)	55	7.926348198	8.518412019	9.393276985
chromosome:642131-642182(+)	52	89.17141723	18.03899016	13.56248549
chromosome:643993-644045(-)	53	25.7225242	8.846043251	32.81078219
chromosome:645996-646064(-)	69	9.179410597	0	8.137491292
chromosome:646993-647043(-)	51	24.25462549	13.28872275	11.98923717
chromosome:647085-647147(-)	63	11.21833959	1.648724907	11.89998727
chromosome:647536-647589(-)	54	9.08538968	0	4.350231194
chromosome:648608-648688(-)	81	13.37571258	15.33314163	15.5629521
chromosome:649695-649746(+)	52	7.343528478	0	3.616662796
chromosome:650768-650864(+)	97	19.32047373	11.71281653	18.73318308
chromosome:653288-653367(+)	80	39.05482324	7.763616018	28.60139344
chromosome:654640-654706(+)	67	13.78103721	1.548802185	11.87744941
chromosome:655446-655505(+)	60	44.13229463	25.12209646	25.79170969
chromosome:657930-658011(+)	82	33.02645083	18.92980449	61.48326754
chromosome:659995-660062(+)	68	60.15743371	9.916957276	38.5417498
chromosome:660757-660823(-)	67	23.50882818	12.39041748	32.13898076
chromosome:661727-661786(+)	60	35.06401491	8.662791884	19.53917401
chromosome:662401-662463(-)	63	27.0390749	0.824362453	32.72496498
chromosome:663596-663682(+)	87	14.10152645	11.88615631	12.86859088
chromosome:663627-663681(-)	55	1.98158705	1.892980449	1.707868543
chromosome:665119-665169(-)	51	24.25462549	3.066628327	7.377992104
chromosome:665786-665861(-)	76	39.23542358	3.407364808	15.37081688
chromosome:666124-666195(+)	72	36.42212816	4.319194827	10.39153818
chromosome:669230-669518(+)	289	15.7907718	20.94109621	30.42140842
chromosome:669246-669375(-)	130	12.30427308	5.546872943	8.936521444
chromosome:669742-669841(-)	100	39.45159671	104.2860138	48.4413623
chromosome:669880-669942(-)	63	10.06774065	14.83852416	13.38748567
chromosome:672946-673001(+)	56	4.863895485	5.575687867	8.384081937
chromosome:673459-673511(-)	53	57.9614212	11.79472433	46.99922855
chromosome:674303-674381(+)	79	45.04299793	5.897362167	11.8237053
chromosome:675009-675075(-)	67	16.48320137	0	9.781428926
chromosome:677372-677469(-)	98	13.05396005	23.18413168	22.81853228
chromosome:679321-679410(+)	90	14.82850534	14.93114916	10.36234846
chromosome:679389-679444(-)	56	25.94077592	35.31268983	14.25293929
chromosome:679826-679877(-)	52	52.45377484	15.0324918	15.37081688
chromosome:680166-680226(-)	61	77.57913299	6.814729616	18.44498026
chromosome:680239-680353(-)	115	48.49673569	36.31533545	23.86521569
chromosome:680691-680784(+)	94	23.01197864	8.243624535	5.45416083
chromosome:682006-682166(-)	161	34.88831699	8.94433262	23.05622533
chromosome:682155-682206(+)	52	13.63798146	2.00433224	9.041656991
chromosome:682767-682828(+)	62	11.40224679	35.19081687	18.89854535
chromosome:683265-683372(-)	108	11.1672616	1.910671855	10.34297959
chromosome:683406-683505(+)	100	24.4996217	20.6506958	36.33102173
chromosome:686516-686581(-)	66	30.18109506	4.717889734	41.85591675
chromosome:688349-688401(-)	53	70.30823282	16.70919281	67.39512018
chromosome:688434-688494(-)	61	43.9912325	25.55523606	72.24283936
chromosome:688858-688989(-)	132	68.75048199	135.7743839	102.4330011
chromosome:688944-689143(+)	200	127.7078086	138.1780603	547.3246655
chromosome:690468-690531(-)	64	33.12081211	38.13003475	179.326197
chromosome:692767-692896(-)	130	15.48402904	17.82923446	17.87304289
chromosome:692810-692951(+)	142	13.02788082	20.66168022	13.7356236
chromosome:693251-693301(-)	51	12.12731274	23.51081717	9.22249013
chromosome:693377-693448(-)	72	8.791548178	4.319194827	9.092595903
chromosome:694318-694380(-)	63	21.86137971	12.3654368	5.206244428
chromosome:696997-697066(+)	70	44.1980068	1.48146296	36.75630124
chromosome:698176-698246(-)	71	2054.509453	1948.039137	3175.830351
chromosome:698392-698505(+)	114	32.35423103	13.56915189	15.50684181
chromosome:702481-702536(+)	56	23.34669833	43.67622163	67.07265549
chromosome:702686-702952(-)	267	34.26059715	10.1836655	21.14931947
chromosome:702967-703044(-)	78	11.11747539	15.2667644	13.7738489
chromosome:702987-703105(+)	119	20.25249137	4.331395942	15.6313392
chromosome:704567-704688(-)	122	15.03385877	1.689602384	6.859703403
chromosome:705806-705867(+)	62	29.52889554	6.703012737	15.87477809
chromosome:708759-708841(-)	83	10.87456308	9.349476607	11.80928614
chromosome:710845-710905(+)	61	19.32047373	11.92577683	30.74163377
chromosome:711760-711827(+)	68	5.3236667	18.30822882	30.97104895
chromosome:712703-712865(+)	163	22.56807473	8.518412019	20.49442251
chromosome:716948-717013(-)	66	29.90672147	4.717889734	37.59938284
chromosome:719370-719502(+)	133	8.511817099	3.872005463	13.62413315
chromosome:719724-719793(-)	70	17.57581557	17.03682404	28.73674461
chromosome:720606-720764(-)	159	20.65616374	18.43858804	11.09033623
chromosome:720678-720752(+)	75	6.507103419	5.525456445	1.869423675
chromosome:720946-721002(+)	57	13.37571258	12.77761803	26.3499718
chromosome:721714-721765(+)	52	30.77288124	92.19928303	125.6790322
chromosome:725595-725661(+)	67	18.91514911	1.548802185	13.97346989
chromosome:726174-726242(+)	69	6.032184107	4.50974754	2.712497097
chromosome:726551-726609(-)	59	16.29684522	15.86187066	14.31076055
chromosome:727437-727491(+)	55	13.54084484	1.892980449	6.831474171
chromosome:727693-727747(+)	55	20.47639951	1.892980449	15.37081688
chromosome:729267-729317(+)	51	3.21017102	6.133256654	7.377992104
chromosome:730207-730306(+)	100	156.3652326	19.10189362	13.04190523
chromosome:730481-730545(+)	65	42.63508386	4.791606761	2.161521124
chromosome:730647-730707(+)	61	63.31170623	12.77761803	26.1303887
chromosome:732518-732605(+)	88	72.15710084	49.34804204	32.86174644
chromosome:732703-732756(+)	54	83.11449078	2.893045592	13.92073982
chromosome:733176-733282(+)	107	74.53384497	22.66219047	7.830416148
chromosome:734453-734508(-)	56	5250.737306	164.4827921	944.8860343
chromosome:734756-734993(-)	238	6132.510251	805.9064738	599.6564258
chromosome:735147-735205(+)	59	13.52945641	1.762430073	8.745464779
chromosome:735462-735531(+)	70	56.60446485	34.07364808	8.019556635
chromosome:737009-737064(+)	56	2.594077592	7.43425049	1.676816387
chromosome:738763-738828(+)	66	116.3344028	27.52102345	30.50515966
chromosome:739952-740048(+)	97	26.00833003	90.50812771	35.06467602
chromosome:741226-741283(+)	58	27.53363058	7.173399595	33.97759522
chromosome:741364-741420(+)	57	118.4705972	9.126870021	27.17340842
chromosome:743082-743134(+)	53	13.37571258	3.931574778	15.96200215
chromosome:743250-743334(+)	85	15.71115446	4.25920601	14.82185914
chromosome:744206-744265(+)	60	16.0206275	7.796512696	14.06820528
chromosome:749057-749114(-)	58	24.09192676	4.483374747	8.089903623
chromosome:749411-749471(-)	61	47.26085113	6.814729616	30.74163377
chromosome:750731-750803(-)	73	58.95221472	21.29603005	21.77532392
chromosome:751415-751476(-)	62	39.17695052	5.865136145	9.827243582
chromosome:751608-751660(-)	53	58.30438819	6.880255862	19.50911374
chromosome:751889-751940(-)	52	24.12873643	4.00866448	4.520828495
chromosome:752783-752836(+)	54	9.421885594	19.28697061	21.75115597
chromosome:755240-755311(+)	72	18.33665763	8.638389654	14.93783613
chromosome:757122-757176(-)	55	13.87110935	33.12715785	20.49442251
chromosome:758737-758792(-)	56	36.96560569	16.7270636	54.49653259
chromosome:761285-761336(-)	52	74.83405211	12.02599344	60.57910184
chromosome:763538-763594(+)	57	10.19101911	10.03955702	23.05622533
chromosome:765951-766090(+)	140	36.56669627	22.79747677	45.1172179
chromosome:766416-766466(+)	51	62.41999206	9.199884981	18.44498026
chromosome:768739-768790(+)	52	9.791371304	11.02382732	17.17914828
chromosome:770442-770495(+)	54	7.40291011	0.964348531	7.830416148
chromosome:771445-771502(-)	58	7.822054143	7.173399595	8.898893986
chromosome:774367-774420(+)	54	28.6021527	0	11.3106011
chromosome:775329-775391(+)	63	43.43510968	4.121812267	14.87498408
chromosome:778057-778131(+)	75	60.73296525	22.10182578	26.79507268
chromosome:779489-779640(+)	152	20.66887154	16.58551744	23.51429603
chromosome:779549-779653(-)	105	11.66087764	1.965787389	11.52811266
chromosome:779659-779733(+)	75	59.76894993	9.669548779	52.3438629
chromosome:781429-781538(-)	110	35.99580145	3.282323897	27.92130039
chromosome:781578-781639(-)	62	64.61273183	30.16355731	33.26143981
chromosome:782477-782534(-)	58	30.66245224	35.86699798	14.56182652
chromosome:782565-782632(-)	68	63.35163373	15.25685735	13.76491064
chromosome:783654-783725(-)	72	41.44586998	48.9508747	23.38096089
chromosome:784227-784278(-)	52	27.97534658	18.03899016	8.137491292
chromosome:784391-784456(-)	66	24.14487605	3.931574778	8.513067813
chromosome:784871-784925(-)	55	14.86190287	5.678941346	6.831474171
chromosome:785516-785589(+)	74	14.65831516	9.802008351	7.580128874
chromosome:788518-788639(+)	122	95.80400198	8.44801192	14.48159607
chromosome:788667-788863(-)	197	15.19553743	13.82068889	10.82230985
chromosome:788729-788838(+)	110	7.526394849	16.41161949	6.768800096
chromosome:790065-790169(-)	105	36.18301738	3.440127931	26.60333691
chromosome:790340-790403(-)	64	15.56961253	4.056386676	23.42219716
chromosome:790511-790564(-)	54	16.15180388	23.14436473	11.3106011
chromosome:790892-790956(-)	65	14.76901598	7.187410141	10.08709858
chromosome:791044-791162(-)	119	21.76387132	3.898256348	14.84977224
chromosome:791203-791265(-)	63	26.1761257	51.11047212	39.41870782
chromosome:791469-791523(-)	55	14.86190287	1.892980449	17.9326197
chromosome:791894-791953(-)	60	14.20697156	6.930233507	17.97604008
chromosome:793702-793760(-)	59	19.37172167	13.21822555	21.46614082
chromosome:793794-793861(-)	68	16.76955011	14.49401448	143.1550707
chromosome:796936-797000(+)	65	27.58740721	0	6.484563373
chromosome:797601-797661(-)	61	6.241999206	3.407364808	4.611245065
chromosome:797627-797689(+)	63	4.314745995	0	7.437492041
chromosome:799163-799231(+)	69	43.01209537	6.76462131	22.37810105
chromosome:799716-799789(+)	74	35.66856689	2.800573815	18.31864478
chromosome:799769-799852(-)	84	31.80089096	18.47366462	25.00072626
chromosome:799806-799866(+)	61	69.8509435	4.25920601	33.0472563
chromosome:800997-801048(+)	52	16.08582428	9.019495079	37.97495936
chromosome:801034-801122(-)	89	18.44227038	19.16642704	44.54043529
chromosome:801188-801283(-)	96	58.00835352	10.76009939	61.64506561
chromosome:802054-802118(-)	65	38.73383436	62.29088789	68.44816894
chromosome:802083-802200(+)	118	26.52278051	77.32097064	130.8490053
chromosome:803754-803817(-)	64	28.30838642	18.65937871	39.5249577
chromosome:803986-804048(+)	63	4.890045461	19.78469888	18.5937301
chromosome:805202-805321(+)	120	44.66064258	30.92398313	21.31247719
chromosome:805753-805819(-)	67	207.7964238	16.26242295	30.74163377
chromosome:806570-806700(+)	131	41.43041231	34.20470057	65.26685323
chromosome:807560-807612(-)	53	69.27933185	10.81183064	23.94300322
chromosome:808373-808424(-)	52	30.42318941	10.0216612	16.27498258
chromosome:815194-815271(-)	78	31.03628548	349.8080364	283.8610599
chromosome:815306-815362(+)	57	14.96805932	14.60299203	14.82185914
chromosome:815385-815438(-)	54	15.81530796	9.643485305	17.40092477
chromosome:815418-815486(+)	69	352.7516358	163.8541606	81.37491292
chromosome:815457-815556(-)	100	154.5637899	29.94350892	50.30449162
chromosome:820022-820072(+)	51	146.9544956	41.91058714	65.47967993
chromosome:825539-825602(+)	64	95.96542997	26.77215206	100.2762816
chromosome:826414-826569(-)	156	40.04084283	123.324623	41.94745511
chromosome:826474-826531(+)	58	12.51528663	48.42044727	17.79778797
chromosome:827277-827327(+)	51	12.12731274	4.088837769	8.300241117
chromosome:827528-827642(-)	115	168.7999284	61.87057151	42.06749884
chromosome:827581-827635(+)	55	251.9918198	56.78941346	43.55064784
chromosome:827647-827755(+)	109	26.75142517	20.34953982	58.06753045
chromosome:829560-829611(+)	52	53.15315851	7.01516284	15.37081688
chromosome:829768-829857(+)	90	65.12519236	5.742749676	27.46022342
chromosome:829893-829950(-)	58	8.134936309	1.793349899	7.280913261
chromosome:830228-830290(-)	63	32.50441983	4.946174721	23.05622533
chromosome:830299-830359(-)	61	32.99342437	9.370253221	22.28768448
chromosome:833208-833308(-)	101	23.71959698	51.11047212	46.11245065
chromosome:833298-833396(+)	99	10.91894905	22.94755891	18.82140843
chromosome:833457-833568(+)	112	201.318533	164.3823292	61.06784005
chromosome:835669-835804(+)	136	26.28905486	35.58803244	17.07868543
chromosome:837131-837190(-)	60	21.46159533	5.197675131	8.597236562
chromosome:843425-843476(-)	52	75.53343577	22.04765464	38.87912506
chromosome:843535-843586(-)	52	125.5393678	22.04765464	56.05827334
chromosome:847913-847983(-)	71	23.43934396	10.22209442	17.12748167
chromosome:848159-848212(-)	54	31.63061592	6.750439714	17.40092477
chromosome:850107-850219(+)	113	34.55392418	4.56343501	10.70467604
chromosome:850187-850237(-)	51	28.53485351	6.133256654	7.377992104
chromosome:851957-852021(-)	65	27.03008585	84.65171944	46.83295769
chromosome:852360-852426(-)	67	23.50882818	11.61601639	22.35755183
chromosome:852573-852643(-)	71	33.88513855	6.571346415	18.44498026
chromosome:852712-852766(-)	55	21.79745754	2.839470673	17.9326197
chromosome:854101-854164(-)	64	15.56961253	4.867664011	4.391661967
chromosome:856151-856215(-)	65	87.77811384	13.57621916	20.17419716
chromosome:856577-856649(-)	73	58.95221472	7.808544351	17.29216899
chromosome:856837-856955(-)	119	69.07006385	8.22965229	12.50507136
chromosome:857877-857944(-)	68	51.63956699	10.67980014	44.73595959
chromosome:858023-858074(-)	52	20.6318181	20.0433224	15.37081688
chromosome:859084-859140(-)	57	32.48387342	1.825374004	20.58591547
chromosome:860079-860131(-)	53	55.90361926	14.74340542	40.79178327
chromosome:860438-860492(-)	55	68.0344887	19.87629471	41.8427793
chromosome:860535-860587(+)	53	1252.515445	64.87098384	123.2621277
chromosome:861880-861934(-)	55	15.8526964	35.96662853	6.831474171
chromosome:864874-864930(+)	57	163.0563058	15.51567904	187.7435491
chromosome:866182-866302(-)	121	25.32752547	23.96401136	13.32867718	MH_s10
chromosome:869483-869551(+)	69	40.6516755	6.01299672	57.64056332
chromosome:869895-869947(+)	53	36.35450087	8.846043251	46.11245065
chromosome:870644-870704(+)	61	9.21437978	6.814729616	4.611245065
chromosome:871660-871721(-)	62	25.14341601	6.703012737	28.72578893
chromosome:872286-872336(+)	51	82.75107519	59.28814766	11.98923717
chromosome:874979-875038(+)	60	118.4921883	25.12209646	37.51521409
chromosome:877674-877735(+)	62	32.16018326	20.9469148	46.11245065
chromosome:877760-877818(+)	59	15.06689464	5.287290219	31.00664785
chromosome:878123-878192(-)	70	49.6258322	2.96292592	25.39526268
chromosome:878222-878291(-)	70	40.83792441	5.18512036	20.04889159
chromosome:879479-879650(+)	172	63.82796181	72.33177925	47.46076792
chromosome:879621-879694(-)	74	603.6782794	465.5953967	343.0008316
chromosome:881471-881590(+)	120	119.4447387	75.59195876	92.61240089
chromosome:881985-882036(+)	52	24.47842826	4.00866448	6.329159893
chromosome:882017-882097(-)	81	7.579570464	5.111047212	3.458433799
chromosome:882066-882158(+)	93	94.98694444	115.5541109	78.19067719
chromosome:886221-886273(-)	53	57.27548722	15.72629911	31.9240043
chromosome:888260-888310(-)	51	9.98719873	4.088837769	7.377992104
chromosome:888659-888841(+)	183	10.77896252	9.548110176	17.73555794
chromosome:890224-890320(+)	97	31.5815436	8.518412019	28.33994363
chromosome:891348-891398(+)	51	59.20982104	110.3986198	55.33494078
chromosome:891997-892234(-)	238	21.67204064	9.057552021	10.89576893
chromosome:892096-892164(+)	69	6.556721855	0	3.390621371
chromosome:894611-894715(-)	105	34.29669893	26.04668291	43.45211696
chromosome:895785-895848(+)	64	21.51437368	1.62255467	14.63887322
chromosome:899914-899968(-)	55	3.632909591	0	2.561802814
chromosome:902668-902736(+)	69	142.1497298	77.41733276	106.4655111
chromosome:904303-904378(-)	76	113.9016236	25.89597254	34.43062982
chromosome:904602-904654(+)	53	13.37571258	9.828936946	12.41489056
chromosome:905362-905414(-)	53	38.41230281	8.846043251	21.28266953
chromosome:906334-906386(+)	53	46.98647754	6.880255862	17.73555794
chromosome:906577-906640(+)	64	26.60988324	0	11.71109858
chromosome:907002-907106(+)	105	55.90361926	14.25195857	28.82028166
chromosome:907515-907570(+)	56	43.12653997	38.10053376	26.8290622
chromosome:907626-907678(+)	53	69.27933185	15.72629911	28.37689271
chromosome:907704-908023(+)	320	30.41332349	12.81767326	22.26118307
chromosome:909692-909758(-)	67	18.91514911	8.518412019	28.64561328
chromosome:911130-911181(-)	52	50.35562385	10.0216612	22.60414248
chromosome:911593-911644(-)	52	78.33097043	7.01516284	21.69997678
chromosome:912562-912722(-)	161	7.913963279	4.47216631	14.12193801
chromosome:914158-914276(-)	119	54.8630923	23.38953809	17.97604008
chromosome:916812-916877(+)	66	26.88861196	29.87996831	35.47111589
chromosome:916947-917005(+)	59	9.83960466	6.168505255	18.28597181
chromosome:920412-920625(-)	214	15.4898706	16.79686877	13.85538423
chromosome:921298-921348(+)	51	25.32468249	10.22209442	11.98923717
chromosome:922319-922373(+)	55	9.577670739	20.82278494	14.51688261
chromosome:924234-924293(-)	60	74.0576177	25.12209646	118.798178
chromosome:924481-924536(-)	56	2.594077592	0	1.676816387
chromosome:925144-925272(-)	129	41.79910183	25.55523606	57.64056332
chromosome:925174-925250(+)	77	40.596461	29.59027333	26.69668196
chromosome:925880-925947(+)	68	1979.605462	188.4221883	1093.622151
chromosome:928410-928471(+)	62	83.61647648	39.38019983	103.5640285
chromosome:930097-930147(+)	51	311.7432746	24.53302662	142.948597
chromosome:930894-931153(-)	260	225.3730105	77.75106569	102.729282
chromosome:932842-932897(+)	56	98.2506888	21.37347016	87.19445214
chromosome:933365-933416(+)	52	33.92010773	33.07148196	87.70407281
chromosome:934221-934295(+)	75	25.06439836	64.23343117	22.4330841
chromosome:934345-934398(+)	54	26.58317721	1.928697061	20.88110973
chromosome:936130-936198(+)	69	246.008204	635.8744031	2428.363026
chromosome:936227-936285(+)	59	122.6875706	274.9390914	1875.504674
chromosome:938561-938627(+)	67	48.36873844	753.4922632	1064.079732
chromosome:939389-939449(+)	61	100.7637015	375.6619701	1567.823322
chromosome:939867-939929(+)	63	130.8806285	438.5608253	1470.392176
chromosome:940833-941056(+)	224	143.3940369	1343.311556	971.463198
chromosome:942994-943087(+)	94	33.17560254	2.198299876	12.39582007
chromosome:943135-943201(+)	67	97.2779097	5.420807649	39.1257157
chromosome:943339-943389(+)	51	36.7386239	9.199884981	25.82297237
chromosome:943444-943501(+)	58	43.49062103	1.793349899	36.4045663
chromosome:944730-944782(+)	53	56.93252023	5.897362167	30.1504485
chromosome:944866-944963(-)	98	95.60646796	22.13030751	42.30936194
chromosome:946182-946253(+)	72	129.8637259	42.47208246	102.6164395
chromosome:947557-947654(+)	98	28.49808179	60.59488962	56.09555853
chromosome:948224-948287(+)	64	15.8526964	1.62255467	19.76247885
chromosome:948366-948419(+)	54	13.45983656	0.964348531	17.40092477
chromosome:950780-950856(+)	77	48.3402946	9.415086969	30.94388136
chromosome:950956-951011(+)	56	46.04487726	5.575687867	25.15224581
chromosome:953922-954025(-)	104	6.925935319	3.969745407	17.01236043
chromosome:953986-954056(+)	71	5.859835989	1.460299203	9.22249013
chromosome:954353-954405(-)	53	50.07318044	36.3670667	36.35789378
chromosome:954476-954530(-)	55	49.53967624	15.14384359	66.60687316
chromosome:955105-955185(+)	81	2.675142517	1.277761803	4.611245065
chromosome:955719-955778(-)	60	16.32290349	5.197675131	25.01014273
chromosome:956376-956442(-)	67	12.42995513	2.323203278	13.2747964
chromosome:956862-956952(-)	91	10.89872877	12.49367096	13.8337352
chromosome:957457-957510(-)	54	47.10942797	22.1800162	22.62120221
chromosome:958791-958848(-)	58	49.74826435	24.21022363	148.0452363
chromosome:959247-959308(-)	62	32.45254857	5.027259552	25.70202167
chromosome:960002-960068(+)	67	7.83627606	10.0672142	13.2747964
chromosome:960300-960350(+)	51	3.923542358	2.044418885	1.844498026
chromosome:960360-960423(+)	64	21.23128982	20.28193338	61.48326754
chromosome:961157-961213(+)	57	12.1018352	5.476122012	19.76247885
chromosome:961161-961238(-)	78	15.0549146	1.32754473	24.55338281
chromosome:961682-961759(+)	78	234.3934396	30.5335288	40.1238207
chromosome:961898-962036(-)	139	527.9206368	525.9193508	372.9093835
chromosome:966603-966707(+)	105	59.84773964	41.28153517	41.23517222
chromosome:966633-966739(-)	107	55.69007378	104.6318156	51.33272808
chromosome:967231-967281(-)	51	481.8823387	149.2425786	298.8086802
chromosome:967978-968029(+)	52	73.78497661	94.20361527	59.67493614
chromosome:968050-968112(+)	63	119.6622889	51.93483457	49.83119667
chromosome:968941-969090(-)	150	19.74937429	26.06977101	13.30761999
chromosome:968990-969222(+)	233	11.22329907	12.55731427	10.13678872
chromosome:969114-969290(-)	177	28.47405482	220.7043114	103.4910114
chromosome:969913-969974(+)	62	278.3317679	206.9555182	484.5587028
chromosome:969993-970043(-)	51	332.4310434	155.3758352	898.2705387
chromosome:971327-971380(-)	54	140.6552921	162.0105531	348.0184955
chromosome:972047-972098(+)	52	59.09791965	6.01299672	15.37081688
chromosome:972930-972981(-)	52	14.68705696	5.0108306	4.520828495
chromosome:973574-973646(-)	73	19.8158705	24.84536839	14.73036618
chromosome:973773-973911(+)	139	32.69618632	8.518412019	14.03422411
chromosome:973783-973846(-)	64	20.09895436	11.35788269	5.855549289
chromosome:974198-974256(-)	59	55.9627515	7.049720292	11.92563379
chromosome:974516-974573(-)	58	95.74194271	5.380049696	12.9438458
chromosome:975145-975230(-)	86	9.86130967	1.202599344	8.679990711
chromosome:975770-975843(+)	74	439.9937601	532.1090248	1605.723967
chromosome:976605-976676(+)	72	1025.848079	1107.873473	1533.401352
chromosome:976905-976968(+)	64	3448.810718	328.5673207	1000.566985
chromosome:978892-978999(-)	108	134.1738147	27.22707393	47.83628058
chromosome:980200-980250(-)	51	114.1394141	122.6651331	57.17943881
chromosome:984691-984754(-)	64	10.47410298	13.7917147	19.76247885
chromosome:985961-986012(+)	52	3224.858077	5383.636396	1885.185483
chromosome:987050-987106(+)	57	51.9105036	109.5224402	92.2249013
chromosome:987064-987183(-)	120	388.7574055	252.1163625	679.6742726
chromosome:990940-991086(-)	147	479.6933636	295.1104657	332.5781544
chromosome:991576-991694(-)	119	4.231863869	4.331395942	5.470968721
chromosome:995797-995861(-)	65	75.79570464	17.56922479	152.0269857
chromosome:995898-996116(-)	219	176.0521925	53.22053748	234.3697033
chromosome:996677-996750(+)	74	57.16742913	2.800573815	24.63541884
chromosome:996853-996904(+)	52	29.37411391	16.03465792	12.65831979
chromosome:996916-996970(+)	55	47.22782468	0.946490224	12.80901407
chromosome:997220-997318(-)	99	18.56221338	25.55523606	27.76157743
chromosome:999730-999912(+)	183	338.0674609	59.53527521	34.71102055
chromosome:1000229-1000287(-)	59	113.4629412	10.57458044	14.31076055
chromosome:1000496-1000710(+)	215	136.257259	21.97272633	47.83628058
chromosome:1000563-1000622(-)	60	15.41607552	9.529071073	3.126267841
chromosome:1001596-1001650(+)	55	11.22899328	8.518412019	6.831474171
chromosome:1001742-1001793(+)	52	17.13489978	9.019495079	11.75415409
chromosome:1002033-1002091(+)	59	15.68186993	14.98065562	13.51571829
chromosome:1002573-1002667(+)	95	63.17889774	87.54027671	31.39571108
chromosome:1003565-1003650(+)	86	45.52987656	6.01299672	7.052492453
chromosome:1006076-1006194(-)	119	59.24609416	48.07849496	186.40372
chromosome:1009732-1009787(+)	56	126.1370229	15.79778229	100.6089832
chromosome:1011530-1011635(+)	106	851.4596468	1055.796324	676.3159429
chromosome:1013022-1013086(-)	65	171.9336388	103.0195454	178.6857463
chromosome:1014565-1014633(+)	69	43.53663312	173.6252803	68.4905517
chromosome:1015787-1015846(+)	60	638.7091682	118.6802488	178.9788339
chromosome:1017063-1017151(+)	89	646.0874503	548.8567744	118.4251574
chromosome:1017751-1017843(+)	93	479.7809949	162.7757427	151.8703538
chromosome:1021169-1021256(+)	88	1228.51564	1934.560743	1504.74997
chromosome:1022512-1022584(+)	73	31.20999603	29.81444207	97.98895764
chromosome:1023394-1023447(-)	54	118.1100658	338.4863342	1091.037983
chromosome:1023640-1023705(-)	66	177.7940873	244.5439512	1291.858041
chromosome:1023850-1023900(-)	51	136.6106112	94.04326869	568.105392
chromosome:1024475-1024526(-)	52	58.04884416	40.0866448	92.2249013
chromosome:1024505-1024647(+)	143	55.8891277	127.0563145	120.1521602
chromosome:1025338-1025395(-)	58	42.23909237	14.34679919	7.280913261
chromosome:1025423-1025475(-)	53	1.714834947	1.965787389	0.886777897
chromosome:1026440-1026497(-)	58	15.95699045	3.586699798	13.75283616
chromosome:1027462-1027603(+)	142	37.56583109	15.58688157	22.23862868
chromosome:1028304-1028356(-)	53	123.8110832	12.77761803	39.90500537
chromosome:1030097-1030223(-)	127	113.7997134	43.8089761	58.92146472
chromosome:1030202-1030405(+)	204	71.07357294	27.94710544	46.79391544
chromosome:1030236-1030379(-)	144	21.32631097	11.07989256	12.57612291
chromosome:1031544-1031649(+)	106	47.04853823	5.354430412	23.71497462
chromosome:1033703-1033876(-)	174	530.4926163	309.6171952	167.6574073
chromosome:1034388-1034623(-)	236	118.541067	139.4119686	56.31605675
chromosome:1041013-1041143(-)	131	72.02306776	68.01624366	63.49329744
chromosome:1041297-1041352(-)	56	88.19863813	60.40328523	148.3982503
chromosome:1044432-1044548(+)	117	50.42797388	14.5400481	12.72067604
chromosome:1045099-1045151(-)	53	1.028900968	1.965787389	0.886777897
chromosome:1045199-1045257(-)	59	2.152413519	6.168505255	3.18016901
chromosome:1045671-1045728(+)	58	168.9563695	29.59027333	50.15740246
chromosome:1045778-1045849(+)	72	661.6267971	61.90845918	231.2117244
chromosome:1045819-1045876(-)	58	117.6436943	70.837321	29.93264341
chromosome:1050335-1050387(+)	53	109.4064696	30.46970453	244.7506996
chromosome:1050400-1050462(+)	63	123.4017355	60.17845911	198.5810375
chromosome:1052934-1052997(+)	64	149.4682803	13.7917147	27.08191546
chromosome:1055851-1055919(+)	69	22.29285431	81.9270803	69.16867598
chromosome:1055976-1056062(+)	87	38.15707156	21.39508135	8.579060586
chromosome:1058171-1058222(+)	52	47.55808919	8.017328959	23.50830818
chromosome:1060464-1060576(+)	113	633.1170623	66.62615115	170.4513801
chromosome:1060466-1060555(-)	90	401.7723406	26.41664851	110.3590111
chromosome:1060588-1060640(-)	53	309.3562244	51.11047212	109.9604592
chromosome:1061420-1061488(-)	69	56.9123457	27.81010983	35.94058654
chromosome:1065133-1065213(+)	81	13.37571258	7.027689916	13.25732956
chromosome:1065153-1065208(-)	56	0.324259699	0	0
chromosome:1065274-1065335(+)	62	61.3967135	538.7546487	325.8109218
chromosome:1066197-1066254(-)	58	120.772516	48.42044727	289.6185497
chromosome:1067253-1067314(-)	62	100.573664	84.6255358	271.3831112
chromosome:1067521-1067575(-)	55	171.0770153	123.0437292	380.0007507
chromosome:1067676-1067740(-)	65	219.5846149	102.2209442	556.231436
chromosome:1067972-1068079(-)	108	140.8408366	46.33379248	200.3952295
chromosome:1068036-1068105(+)	70	87.3621421	37.77730548	130.9860917
chromosome:1068447-1068503(-)	57	218.7884416	104.0463182	233.8559997
chromosome:1069390-1069513(-)	124	67.56728525	24.10087303	23.99347026
chromosome:1069880-1069947(-)	68	23.42413348	180.0309167	65.38332555
chromosome:1069993-1070086(+)	94	9.588324433	12.64022429	21.81664332
chromosome:1071071-1071122(-)	52	52.45377484	3.00649836	94.9373984
chromosome:1071629-1071684(-)	56	93.06253362	36.24197114	151.7518831
chromosome:1071861-1071925(-)	65	131.2491797	81.45731494	211.1085631
chromosome:1072804-1072862(+)	59	54.73280092	3.524860146	20.67109857
chromosome:1073664-1073772(-)	109	82.73125932	65.78107059	23.9101596
chromosome:1073723-1073787(+)	65	154.9353374	130.9705848	53.31752107
chromosome:1075281-1075344(-)	64	44.16108282	39.75258942	24.15414082
chromosome:1076824-1076881(-)	58	458.6852549	28.69359838	60.67427717
chromosome:1076983-1077061(-)	79	576.8704761	38.00522286	102.2750508
chromosome:1077570-1077625(-)	56	455.9091368	18.58562622	49.46608343
chromosome:1078263-1078319(-)	57	251.5907843	34.68210608	55.17025346
chromosome:1078988-1079174(+)	187	72.87126569	10.16713693	13.13956927
chromosome:1079134-1079233(-)	100	146.4572974	87.76545717	49.83870929
chromosome:1081973-1082093(-)	121	36.70890009	7.240650217	13.8337352
chromosome:1084676-1084749(+)	74	34.44704063	12.60258217	10.73851591
chromosome:1084770-1084846(+)	77	29.56736466	4.035037272	12.13485543
chromosome:1085321-1085492(+)	172	31.28821657	9.265641144	7.011249807
chromosome:1085521-1085578(-)	58	28.15939491	23.31354868	8.089903623
chromosome:1085521-1085613(+)	93	30.4345924	14.44426386	9.022001215
chromosome:1085639-1085708(+)	70	23.52057672	11.1109722	6.014667476
chromosome:1085800-1085882(+)	83	55.24278043	1361.907092	402.0780758
chromosome:1085801-1085856(-)	56	48.63895485	861.4437755	333.6864611
chromosome:1085899-1085986(+)	88	84.86659019	152.156463	58.30309853
chromosome:1087011-1087105(+)	95	422.5207365	447.4884952	233.5056012
chromosome:1091005-1091266(+)	262	44.61987391	36.61938041	21.37780279
chromosome:1091091-1091215(-)	125	21.42990511	15.25070539	11.15623806
chromosome:1091868-1091919(-)	52	39.16548521	25.054153	38.87912506
chromosome:1092972-1093034(-)	63	62.41999206	67.59772119	104.8686378
chromosome:1093202-1093278(+)	77	129.5332166	73.30317711	60.67427717
chromosome:1093626-1093683(+)	58	98.5578822	37.66034788	72.00014225
chromosome:1094547-1094759(-)	213	155.0404924	280.6254224	126.1567046
chromosome:1095303-1095359(+)	57	162.1008977	23.72986205	27.17340842
chromosome:1096281-1096584(-)	304	83.75638727	145.9094336	130.880223
chromosome:1096569-1096797(+)	229	58.97828824	47.29960358	19.01127351
chromosome:1097718-1097897(-)	180	32.87884658	22.27160237	16.22952174
chromosome:1097780-1097901(+)	122	38.76377311	27.87843934	16.38706924
chromosome:1099313-1099371(-)	59	7.072215849	26.43645109	3.18016901
chromosome:1099395-1099532(-)	138	12.10648438	13.05741988	20.19523386
chromosome:1099435-1099504(+)	70	3.618550264	1.48146296	5.34637109
chromosome:1101749-1101811(+)	63	146.7013638	20.60906134	64.70618075
chromosome:1102490-1102546(+)	57	67.83397096	8.214183019	21.40935209
chromosome:1102729-1102783(+)	55	20.146135	11.35788269	11.10114553
chromosome:1103080-1103139(+)	60	26.29801118	6.063954319	18.75760704
chromosome:1103158-1103211(+)	54	50.47438711	4.821742653	18.27097101
chromosome:1104760-1104914(-)	155	88.59238205	117.1558224	37.42893722
chromosome:1104861-1104923(+)	63	8.341842257	0	7.437492041
chromosome:1105103-1105243(+)	141	30.31828186	137.6331999	35.57246193
chromosome:1105195-1105323(-)	129	38.59450402	43.12446085	60.52259148
chromosome:1108569-1108637(-)	69	101.4980543	50.35884753	105.7873868
chromosome:1109839-1109896(+)	58	87.29412424	34.07364808	69.57317116
chromosome:1110062-1110154(+)	93	11.24335261	29.44407633	10.52566808
chromosome:1110076-1110158(-)	83	14.136932	7.479581285	10.12224527
chromosome:1110238-1110298(-)	61	13.37571258	5.111047212	4.611245065
chromosome:1110250-1110319(+)	70	20.67743008	4.44438888	4.678074704
chromosome:1110836-1110895(+)	60	51.68919439	8.662791884	32.82581233
chromosome:1110914-1110965(+)	52	51.75439118	34.07364808	16.27498258
chromosome:1111652-1111756(+)	105	41.8419727	5.40591532	26.15994797
chromosome:1111827-1111884(+)	58	33.47839173	7.173399595	16.17980725
chromosome:1112916-1112978(-)	63	74.78893058	105.518394	39.41870782
chromosome:1113031-1113124(+)	94	30.68263819	75.84134572	30.74163377
chromosome:1113995-1114051(-)	57	71.01866444	7.301496017	51.87650698
chromosome:1114171-1114291(+)	121	109.8294622	85.18412019	65.32597176
chromosome:1114848-1114900(-)	53	45.61460958	62.90519645	129.469573
chromosome:1115014-1115080(-)	67	52.15176826	49.56166993	118.7744941
chromosome:1115124-1115176(-)	53	72.02306776	23.58944867	104.6397919
chromosome:1115414-1115472(-)	59	121.7651077	22.03037591	263.1589856
chromosome:1116169-1116292(+)	124	110.0505783	34.07364808	29.99183782
chromosome:1117027-1117078(-)	52	220.3058543	23.04982076	126.5831979
chromosome:1118246-1118305(-)	60	158.9971711	32.05232997	171.1631643
chromosome:1118778-1118861(+)	84	73.27097175	35.7157516	52.22373929
chromosome:1119696-1119748(-)	53	81.62614346	23.58944867	69.16867598
chromosome:1120151-1120215(-)	65	101.4324871	30.34684282	170.7601688
chromosome:1120725-1120790(-)	66	39.23542358	33.81154309	26.95804807
chromosome:1120879-1120930(-)	52	58.39853599	32.06931584	73.23742162
chromosome:1122418-1122471(+)	54	183.3902732	37.60959269	66.99356038
chromosome:1122531-1122597(-)	67	132.4060438	28.65284043	101.3076567
chromosome:1126640-1126699(-)	60	156.2766871	11.26162945	71.90416034
chromosome:1127605-1127690(-)	86	29.16429881	24.05198688	30.92246691
chromosome:1128440-1128490(-)	51	24.25462549	13.28872275	22.13397631
chromosome:1128502-1128566(-)	65	22.57151499	11.9790169	17.29216899
chromosome:1129308-1129398(+)	91	18.03244215	6.246835481	9.734850693
chromosome:1129431-1129489(+)	59	8.609654077	3.524860146	7.155380274
chromosome:1129640-1129711(+)	72	15.07122545	12.23771868	13.63889385
chromosome:1131125-1131181(+)	57	19.42663018	1.825374004	15.64529576
chromosome:1131565-1131847(+)	283	75.0051779	183.7802082	132.2871368
chromosome:1131571-1131756(-)	186	10.507767	4.420365156	6.23141225
chromosome:1131790-1131859(-)	70	141.3819282	188.8865274	721.0918008
chromosome:1133379-1133444(-)	66	763.8560787	236.6808016	2666.00907
chromosome:1133488-1133600(+)	113	305.412104	83.05451719	219.8575772
chromosome:1133496-1133592(-)	97	122.4249249	13.84241953	74.93273231
chromosome:1133755-1133815(-)	61	196.1771179	20.44418885	134.4946477
chromosome:1137807-1137923(-)	117	18.60300256	42.29832175	63.20585908
chromosome:1137815-1137892(+)	78	3.24259699	41.15388664	28.74542378
chromosome:1138084-1138143(+)	60	34.76173892	45.0465178	86.75393258
chromosome:1138348-1138403(-)	56	28.85911321	49.25190949	126.5996372
chromosome:1138582-1138647(-)	66	32.65045739	8.649464512	27.66747039
chromosome:1139010-1139269(-)	260	7.161256673	7.696171477	17.0918736
chromosome:1139048-1139098(+)	51	0.356685669	0	2.766747039
chromosome:1139525-1139623(-)	99	84.98582009	112.6516528	57.40529571
chromosome:1141721-1141783(+)	63	1261.056429	98.09913197	304.1934245
chromosome:1141904-1141989(-)	86	3.14722649	9.019495079	14.64748432
chromosome:1143257-1143378(+)	122	40.09029006	23.65443338	16.38706924
chromosome:1145997-1146065(-)	69	99.39990332	37.5812295	19.66560395
chromosome:1147329-1147382(+)	54	52.15686668	15.42957649	110.4958723
chromosome:1147985-1148036(+)	52	76.9322031	128.2772634	412.2995588
chromosome:1148055-1148124(-)	70	124.5815162	129.628009	173.088764
chromosome:1148228-1148285(+)	58	13.14105096	40.35037272	73.61812297
chromosome:1149127-1149188(+)	62	21.63503238	39.38019983	123.9744575
chromosome:1149283-1149335(+)	53	43.21384066	49.14468473	111.734015
chromosome:1149658-1149723(+)	66	9.603075702	28.3073384	67.39512018
chromosome:1152958-1153038(-)	81	6.019070663	2.555523606	2.882028166
chromosome:1155327-1155397(+)	71	45.859586	175.966054	1351.753553
chromosome:1155872-1155945(+)	74	41.77619821	141.4289776	726.4290171
chromosome:1156352-1156419(+)	68	18.63283345	833.7872541	1537.540519
chromosome:1158683-1158733(+)	51	71.33713378	34.75512104	180.7608066
chromosome:1160233-1160302(+)	70	179.376706	68.14729616	467.8074704
chromosome:1161112-1161171(-)	60	409.8862433	474.7209953	283.7088066
chromosome:1161365-1161419(+)	55	319.696044	574.5195662	99.91030975
chromosome:1164080-1164140(-)	61	5.944761149	37.48101289	21.51914364
chromosome:1164081-1164133(+)	53	0.342966989	22.60655497	3.547111589
chromosome:1164169-1164251(-)	83	3.697351446	8.726178166	25.30561316
chromosome:1165005-1165062(-)	58	7.509171977	5.380049696	14.56182652
chromosome:1166464-1166538(-)	75	10.84517237	4.834774389	8.72397715
chromosome:1166758-1166833(-)	76	8.7982465	1.362945923	6.148326754
chromosome:1167654-1167709(-)	56	19.77984164	23.23203278	36.88996052
chromosome:1168413-1168478(+)	66	10.70057007	11.00840938	39.72764979
chromosome:1170416-1170480(-)	65	404.336645	8.784612395	25.21774645
chromosome:1170439-1170504(+)	66	230.1994432	17.29892902	21.28266953
chromosome:1171362-1171472(-)	111	44.90996831	11.15137573	8.384081937
chromosome:1172240-1172299(-)	60	11.48648764	5.197675131	3.907834801
chromosome:1172965-1173023(-)	59	490.7502824	13.21822555	100.1753238
chromosome:1173218-1173389(+)	172	270.2258971	124.0400347	81.43836314
chromosome:1173989-1174149(+)	161	281.3358214	17.88866524	26.22645631
chromosome:1174032-1174184(-)	153	1003.647767	82.38201098	79.4833031
chromosome:1174528-1174592(-)	65	3526.17223	5631.735146	5217.191487
chromosome:1176453-1176504(+)	52	108.0547762	48.10397376	24.41247387
chromosome:1176940-1177003(-)	64	59.16452762	122.5028776	51.96799994
chromosome:1177401-1177541(-)	141	124.8399841	136.9030503	95.51864778
chromosome:1180855-1180940(-)	86	10.91038517	1.202599344	13.56248549
chromosome:1180886-1181219(+)	334	214.9754167	249.8734192	205.2211768
chromosome:1181022-1181143(-)	122	52.02894261	13.93921967	16.76816387
chromosome:1182177-1182253(-)	77	44.35104699	14.79513667	25.48319641
chromosome:1182608-1182662(-)	55	30.71459927	18.92980449	13.66294834
chromosome:1184948-1185007(-)	60	90.68279718	6.930233507	20.32074097
chromosome:1185147-1185200(-)	54	38.3605342	7.714788244	24.36129468
chromosome:1185735-1185832(+)	98	61.96034558	12.11897792	35.1785706
chromosome:1186760-1186815(+)	56	34.0472684	4.646406556	4.192040968
chromosome:1187112-1187167(+)	56	52.53007124	4.646406556	10.89930652
chromosome:1187281-1187371(-)	91	11.49320489	15.90103577	7.173047879
chromosome:1187418-1187468(+)	51	28.89153918	14.31093219	3.688996052
chromosome:1188172-1188226(+)	55	47.22782468	5.678941346	14.51688261
chromosome:1188373-1188430(+)	58	27.53363058	4.483374747	5.662932536
chromosome:1188837-1188993(+)	157	30.63838438	19.33024266	31.33281903
chromosome:1188853-1188961(-)	109	13.54084484	11.35788269	11.9550798
chromosome:1189261-1189323(+)	63	64.43354019	14.83852416	31.98121577
chromosome:1191134-1191185(-)	52	18.18397528	12.02599344	8.137491292
chromosome:1191296-1191347(-)	52	1.049075497	1.00216612	2.712497097
chromosome:1192935-1192997(+)	63	13.51953745	1.648724907	10.41248886
chromosome:1195057-1195112(+)	56	35.34430719	15.79778229	64.55743091
chromosome:1197808-1197865(+)	58	45.99367836	30.48694828	148.0452363
chromosome:1197909-1197966(+)	58	41.30044587	21.52019879	180.4048508
chromosome:1198098-1198182(-)	85	125.052297	80.31645618	558.2900275
chromosome:1199128-1199263(-)	136	58.39076506	74.58342968	136.2879097
chromosome:1199862-1200031(+)	170	100.6740024	666.8555681	182.2669647
chromosome:1199893-1200038(-)	146	38.86643841	76.13697915	43.56831544
chromosome:1201705-1201760(+)	56	15.24020585	8.363531801	34.37473594
chromosome:1202619-1202693(+)	75	153.2784361	24.864554	19.9405192
chromosome:1202676-1202737(-)	62	102.0354905	91.32854854	46.11245065
chromosome:1203635-1203702(+)	68	17.30191678	25.93665749	17.2061383
chromosome:1204126-1204179(-)	54	47.10942797	49.18177506	129.6368896
chromosome:1205952-1206005(-)	54	229.8267093	54.96786624	384.5604375
chromosome:1209041-1209103(-)	63	101.5403557	45.33993494	93.71239971
chromosome:1209140-1209260(-)	121	80.40289454	158.4424636	138.337352
chromosome:1209649-1209715(+)	67	163.4809316	61.95208741	218.6848039
chromosome:1210445-1210513(-)	69	46.68385961	7.5162459	48.14682348
chromosome:1211351-1211409(-)	59	11.68453053	3.524860146	10.33554928
chromosome:1212368-1212439(-)	72	190.6510019	56.86939855	78.58600745
chromosome:1212492-1212608(+)	117	582.9965761	481.1434099	120.0513801
chromosome:1214483-1214534(-)	52	365.0782729	86.18628631	359.8579482
chromosome:1216674-1216726(-)	53	133.0711919	63.88809015	54.09345173
chromosome:1216698-1216827(+)	130	43.27233115	1134.731722	566.9329204
chromosome:1216796-1216855(-)	60	20.55476736	102.2209442	293.0876101
chromosome:1217205-1217266(-)	62	63.73563592	196.0631225	1583.6981
chromosome:1217677-1217749(-)	73	56.22753253	238.5155365	1077.878534
chromosome:1218387-1218659(+)	273	89.56482054	338.4189716	1592.405327
chromosome:1219781-1219834(-)	54	23.21821807	34.7165471	53.07282056
chromosome:1225850-1225903(+)	54	123.8304964	106.0783384	1088.427845
chromosome:1226806-1226904(-)	99	137.942723	2248.860773	681.8055204
chromosome:1226918-1227011(-)	94	15.1495526	9.342774473	12.39582007
chromosome:1226942-1227028(+)	87	18.87116039	17.23492664	19.83907761
chromosome:1228401-1228463(+)	63	38.25741449	4.121812267	15.61873329
chromosome:1230783-1230851(-)	69	235.7797179	3.75812295	14.24060976
chromosome:1231231-1231302(-)	72	212.2530917	30.95422959	27.92725885
chromosome:1232219-1232269(-)	51	139.1074109	6.133256654	33.20096447
chromosome:1235373-1235440(+)	68	104.077684	345.5678189	352.3817124
chromosome:1235474-1235614(+)	141	15.5137318	18.2517333	24.6940629	MH_s10
chromosome:1237516-1237567(-)	52	337.4526181	144.3119213	112.1165467
chromosome:1237521-1237640(+)	120	303.6324224	135.2924262	60.83743489
chromosome:1238212-1238284(-)	73	83.47435446	29.81444207	83.89904216
chromosome:1238288-1238355(+)	68	21.2946668	16.78254308	24.77683916
chromosome:1239795-1239846(-)	52	13.63798146	62.13429944	22.60414248
chromosome:1242811-1242895(-)	85	7.218638538	4.867664011	8.234366188
chromosome:1242838-1242920(+)	83	12.83198443	1.246596881	6.74816351
chromosome:1242948-1243015(-)	68	33.00673354	10.67980014	24.08859362
chromosome:1243367-1243422(-)	56	172.5061599	57.6154413	48.62767523
chromosome:1243590-1243688(-)	99	5.095509556	2.086141719	13.1749859
chromosome:1243736-1243808(+)	73	48.79658109	7.098676683	10.88766196
chromosome:1244068-1244313(+)	246	139.9081338	13.76853535	12.98677182
chromosome:1244243-1244369(-)	127	105.8733652	26.36651339	22.6902535
chromosome:1244437-1244489(+)	53	279.5180963	74.69992079	41.67856117
chromosome:1245550-1245637(-)	88	4489.524618	256.1398373	388.5106474
chromosome:1248080-1248218(-)	139	240.8920605	21.48121292	105.2566808
chromosome:1250363-1250422(+)	60	236.9843766	33.78488835	82.06453082
chromosome:1250829-1250880(+)	52	475.5808919	47.10180764	149.1873403
chromosome:1252248-1252311(-)	64	77.28189493	17.84810137	20.49442251
chromosome:1253348-1253398(+)	51	180.1262628	22.48860773	12.91148618
chromosome:1254210-1254268(+)	59	99.01102189	6.168505255	10.33554928
chromosome:1254455-1254540(+)	86	10.70057007	1.202599344	18.44498026
chromosome:1255575-1255637(-)	63	42.85981022	32.15013569	48.34369826
chromosome:1256174-1256408(-)	235	38.18365815	27.95786509	35.07699238
chromosome:1256229-1256356(+)	128	20.92368688	24.5491244	9.440344228
chromosome:1257698-1257760(-)	63	6.903593592	6.594899628	2.974996816
chromosome:1261845-1261897(-)	53	113.8650405	283.073384	59.41411911
chromosome:1262044-1262193(-)	150	167.8098348	25.72674771	77.06040411
chromosome:1262106-1262232(+)	127	86.05749472	73.8262375	52.6999436
chromosome:1262890-1262940(+)	51	123.0565558	25.55523606	57.17943881
chromosome:1263285-1263345(+)	61	362.9276681	123.5169743	152.1710872
chromosome:1263368-1263419(+)	52	306.6797369	96.20794751	150.091506
chromosome:1264224-1264279(+)	56	267.8385114	413.5301835	317.7567054
chromosome:1264503-1264570(-)	68	257.9316516	76.28428674	97.73086556
chromosome:1265111-1265164(-)	54	380.5768788	24.10871326	93.96499378
chromosome:1265225-1265275(-)	51	349.9086412	17.37756052	72.85767203
chromosome:1265433-1265491(-)	59	692.7696656	417.6959273	319.6069856
chromosome:1265933-1266010(+)	78	169.7731138	38.49879718	61.08402554
chromosome:1265947-1266042(-)	96	172.1477676	51.64847709	84.94398804
chromosome:1268997-1269048(+)	52	228.3487665	99.21444587	106.6915525
chromosome:1269516-1269588(+)	73	190.4800551	142.6834013	173.5621406
chromosome:1269585-1269824(-)	240	63.35274747	165.7347945	60.19700671
chromosome:1269846-1269902(+)	57	74.52182726	131.4269283	62.58118303
chromosome:1269850-1269902(-)	53	26.40845818	114.9985623	42.56533906
chromosome:1270036-1270089(-)	54	871.5244174	228.5506017	375.8599751
chromosome:1270169-1270224(-)	56	1158.579905	209.088295	452.7404246
chromosome:1270242-1270309(-)	68	823.0388719	119.7663302	291.8161056
chromosome:1270310-1270408(+)	99	78.43445066	137.163818	55.99369008
chromosome:1272781-1272842(-)	62	168.4024142	7.540889329	49.89215972
chromosome:1273727-1273979(+)	253	239.0643233	145.0158237	212.9956054
chromosome:1277383-1277439(-)	57	79.29886746	85.7925782	125.9858027
chromosome:1277575-1277639(+)	65	39.5698164	46.31886536	44.67143657
chromosome:1277991-1278053(+)	63	10.06774065	11.54107435	2.974996816
chromosome:1278281-1278346(+)	66	30.18109506	10.22209442	11.35075708
chromosome:1279140-1279238(+)	99	14.19463376	14.60299203	20.23301406
chromosome:1279475-1279543(+)	69	9.96621722	520.1242162	185.1279269
chromosome:1280620-1280671(+)	52	8.042912142	2.00433224	25.31663957
chromosome:1280682-1280734(+)	53	10.97494366	31.45259823	20.39589163
chromosome:1280752-1280835(-)	84	93.46883493	22.78418637	47.77916574
chromosome:1281284-1281341(-)	58	368.8880734	86.97747009	123.7755254
chromosome:1282850-1282940(+)	91	30.31828186	97.10989702	68.14395485
chromosome:1282955-1283020(+)	66	17.01116267	27.52102345	71.65165409
chromosome:1286192-1286260(-)	69	42.7498265	119.5083098	581.8306273
chromosome:1286403-1286490(-)	88	46.53313037	45.23570521	299.9959433
chromosome:1286989-1287055(-)	67	55.93479808	151.0082131	558.2401223
chromosome:1287280-1287333(+)	54	32.97659958	38.57394122	359.3290966
chromosome:1288168-1288220(-)	53	177.6569005	55.04204689	262.4862576
chromosome:1288494-1288544(-)	51	107.719072	59.28814766	280.3637
chromosome:1289137-1289187(-)	51	160.8652367	78.71012706	234.2512493
chromosome:1290244-1290301(-)	58	266.262723	43.93707252	177.1688893
chromosome:1291005-1291062(+)	58	27.84651275	5.380049696	14.56182652
chromosome:1291088-1291148(+)	61	24.07628265	34.07364808	32.27871546
chromosome:1291188-1291325(+)	138	30.46147683	21.63801009	19.85864663
chromosome:1292160-1292214(-)	55	16.51322541	2.839470673	14.51688261
chromosome:1292548-1292603(+)	56	61.60934281	16.7270636	73.77992104
chromosome:1293395-1293461(+)	67	13.51082079	6.969609834	12.57612291
chromosome:1298543-1298881(-)	339	275.1650538	125.3567497	112.5525793
chromosome:1299214-1299269(-)	56	75.22825017	87.35244325	21.79861304
chromosome:1299235-1299305(+)	71	14.01265128	5.111047212	6.58749295
chromosome:1299416-1299480(+)	65	23.40749702	3.993005634	21.61521124
chromosome:1299763-1299849(-)	87	24.67767128	16.64061883	6.970486726
chromosome:1301241-1301316(-)	76	87.03130322	85.86559316	88.53590525
chromosome:1302872-1303018(+)	147	41.04328245	41.30846377	16.42361256
chromosome:1303002-1303065(-)	64	40.76407645	15.41426937	21.22636617
chromosome:1303462-1303516(-)	55	48.54888271	16.09033381	18.78655397
chromosome:1305578-1305633(-)	56	84.30752174	11.15137573	22.63702123
chromosome:1306725-1306780(-)	56	104.4116231	43.67622163	60.36538994
chromosome:1306963-1307037(-)	75	91.09944787	70.44956967	45.48930943
chromosome:1307344-1307415(+)	72	31.39838635	12.23771868	3.24735568
chromosome:1308485-1308537(+)	53	91.91515314	34.40127931	24.82978112
chromosome:1309324-1309487(-)	164	24.50846314	25.71201665	31.4017302
chromosome:1309795-1309890(-)	96	3.566856689	47.34443733	21.84273978
chromosome:1311286-1311337(+)	52	326.9618632	55.1191366	353.5287883
chromosome:1311766-1311863(+)	98	111.2344483	34.77619752	18.54005748
chromosome:1315341-1315396(-)	56	56.42118763	20.44418885	16.76816387
chromosome:1318247-1318328(+)	82	9.687758909	6.309934829	3.415737085
chromosome:1318295-1318375(-)	81	4.012713775	7.666570817	6.340461965
chromosome:1318361-1318437(+)	77	14.07969746	16.14014909	17.59554038
chromosome:1322851-1322917(+)	67	8.376708891	6.195208741	18.16551086
chromosome:1322908-1323003(-)	96	24.40480893	16.14014909	12.62024965
chromosome:1323841-1324081(+)	241	25.859711	362.4584314	215.9599772
chromosome:1324141-1324215(+)	75	16.38826046	17.26705139	16.20167185
chromosome:1324946-1325040(+)	95	19.3520948	1.63118528	3.924463885
chromosome:1325905-1326035(-)	131	21.81270052	12.58103929	14.54315751
chromosome:1326066-1326160(+)	95	9.106868143	11.96202539	34.339059
chromosome:1326757-1326817(+)	61	56.17799285	33.22180688	175.9958533
chromosome:1327162-1327221(+)	60	50.48009043	44.18023861	204.7705436
chromosome:1327974-1328055(-)	82	216.4333411	416.4556987	384.2704221
chromosome:1328068-1328140(-)	73	388.3910617	156.8807547	486.7425347
chromosome:1328896-1329060(-)	165	140.9343375	84.7685879	347.8115942
chromosome:1329205-1329262(+)	58	122.9626911	36.76367293	281.5286461
chromosome:1329647-1329700(+)	54	47.44592388	27.96610738	109.6258261
chromosome:1329717-1329812(-)	96	113.0130383	619.2437201	612.0821081
chromosome:1329723-1329793(+)	71	3.312081211	5.841196813	2.63499718
chromosome:1331423-1331487(+)	65	201.1930101	138.9565961	273.7926757
chromosome:1332064-1332167(-)	104	538.1451743	176.1574524	107.8941807
chromosome:1334973-1335040(+)	68	163.702751	15.25685735	19.2708749
chromosome:1335285-1335357(+)	73	87.68522694	24.13550072	18.5730704
chromosome:1335426-1335489(+)	64	97.94701702	14.60299203	18.29859153
chromosome:1336401-1336545(-)	145	60.93380177	85.89398786	27.53938025
chromosome:1337112-1337183(+)	72	60.78727597	13.67745028	27.27778771
chromosome:1337223-1337281(+)	59	96.24363308	50.22925708	25.44135208
chromosome:1338831-1338895(+)	65	36.50454893	28.74964057	42.50991544
chromosome:1338912-1339006(+)	95	36.23774615	31.53624875	20.6034354
chromosome:1339012-1339064(-)	53	11.66087764	8.846043251	6.20744528
chromosome:1340068-1340130(+)	63	70.18653485	20.60906134	39.41870782
chromosome:1340399-1340471(-)	73	53.00745358	5.678941346	5.764056332
chromosome:1341850-1341941(-)	92	916.2118144	40.43905486	56.75378542
chromosome:1343416-1343471(+)	56	275.6207442	52.96903474	83.00241117
chromosome:1343480-1343554(+)	75	408.7424963	99.45821601	167.0018483
chromosome:1343740-1343800(+)	61	2.377904459	0	0
chromosome:1343872-1343922(+)	51	7.847084716	4.088837769	22.13397631
chromosome:1344013-1344081(-)	69	26.75142517	6.01299672	18.98747968
chromosome:1344498-1344566(-)	69	99.92444107	24.80361147	94.25927413
chromosome:1344736-1344792(-)	57	67.83397096	38.33285409	79.0499154
chromosome:1345385-1345446(-)	62	35.66856689	60.32711463	82.39765772
chromosome:1347581-1347637(-)	57	125.1584535	26.46792306	18.11560561
chromosome:1347597-1347682(+)	86	16.99502305	20.44418885	19.5299791
chromosome:1347697-1347861(+)	165	24.79400381	20.88049775	15.46454138
chromosome:1348809-1348869(+)	61	53.8000884	11.92577683	9.22249013
chromosome:1349598-1349656(-)	59	327.1668549	27.31766613	148.6729012
chromosome:1349625-1349806(+)	182	319.8347186	209.8070761	242.5362045
chromosome:1349759-1349816(-)	58	1526.239204	5412.329995	1630.11558
chromosome:1351100-1351174(-)	75	437.4219521	207.8952987	837.5018064
chromosome:1352661-1352794(-)	134	187.19293	123.741143	171.2748167
chromosome:1352733-1352878(+)	146	137.262485	114.5579547	237.876642
chromosome:1352892-1352962(-)	71	100.6363137	144.5696211	213.4347716
chromosome:1354768-1354858(+)	91	71.73345119	42.5920601	33.81579714
chromosome:1356486-1356537(+)	52	67.49052363	99.21444587	43.39995355
chromosome:1357625-1357692(-)	68	305.0461019	357.0104619	284.2454048
chromosome:1358288-1358342(+)	55	197.1679114	113.5788269	228.8543847
chromosome:1358821-1358872(+)	52	239.8885969	125.270765	300.1830121
chromosome:1358949-1358999(+)	51	292.1255628	59.28814766	413.1675578
chromosome:1359047-1359103(+)	57	327.0680196	157.8948514	247.0309856
chromosome:1359337-1359388(+)	52	247.9315091	109.2361071	328.2121488
chromosome:1361204-1361280(+)	77	341.4326633	66.57811499	200.2251147
chromosome:1361327-1361379(+)	53	298.7242477	68.80255862	170.2613563
chromosome:1362117-1362169(+)	53	125.1829511	112.0498812	187.9969142
chromosome:1362436-1362515(-)	80	171.5703218	122.9239203	54.86797926
chromosome:1365884-1365945(+)	62	83.61647648	8.378765921	19.65448716
chromosome:1366667-1366783(+)	117	12.29950582	3.524860146	12.32315492
chromosome:1366851-1367028(+)	178	63.37719936	73.34497129	42.72566049
chromosome:1367316-1367384(-)	69	25.4400808	6.01299672	17.63123113
chromosome:1368882-1369000(+)	119	93.4032811	29.886632	24.22857577
chromosome:1369011-1369087(+)	77	11.49841959	4.035037272	4.853942174
chromosome:1369554-1369668(+)	115	94.9597373	30.48694828	9.707884348
chromosome:1369647-1369726(-)	80	22.80079276	5.175744012	5.253317163
chromosome:1369796-1369912(+)	117	206.477954	120.72646	160.2010139
chromosome:1370571-1370635(-)	65	33.16062078	19.16642704	18.01267604
chromosome:1370579-1370898(+)	320	61.49752912	55.11599501	36.86104989
chromosome:1371441-1371507(+)	67	41.88354446	202.8930863	106.8970447
chromosome:1373545-1373682(+)	138	208.9344885	514.0892743	302.9285079
chromosome:1373855-1373981(-)	127	40.19790872	4.056386676	11.71109858
chromosome:1374368-1374447(-)	80	76.07789267	5.822712013	9.339230512
chromosome:1377951-1378004(+)	54	72.01012561	28.93045592	119.1963347
chromosome:1378025-1378167(+)	143	173.3190926	299.8241076	1257.700855
chromosome:1378076-1378154(-)	79	66.76424059	45.86837241	75.08052863
chromosome:1379642-1379725(+)	84	83.79964511	208.1366214	147.7820708
chromosome:1380810-1380868(-)	59	19.67920932	5.287290219	11.13059154
chromosome:1382463-1382575(-)	113	59.39453326	95.83213522	49.81791544
chromosome:1382588-1382674(+)	87	97.67380817	22.58369698	8.0428693
chromosome:1382708-1382789(+)	82	22.01763388	6.309934829	10.81650077
chromosome:1382753-1382965(-)	213	30.62112818	12.05435663	12.3981589
chromosome:1382985-1383441(+)	457	1739.898613	68.707718	360.3040826
chromosome:1383435-1383618(-)	184	1021.719277	108.0860804	211.1597467
chromosome:1383484-1383633(+)	150	622.4045229	150.2442066	158.4535217
chromosome:1384287-1384344(-)	58	688.0278824	37.66034788	93.84288203
chromosome:1385208-1385399(-)	192	1026.171597	345.1963824	154.7543501
chromosome:1385473-1385594(+)	122	28.00424673	2.534403576	10.2895551
chromosome:1385559-1385668(-)	110	224.8101418	39.38788677	41.45890059
chromosome:1386182-1386234(-)	53	85.39878035	12.77761803	15.07522425
chromosome:1388233-1388301(-)	69	68.45217617	12.02599344	35.26246226
chromosome:1388987-1389052(-)	66	355.0394274	25.16207858	65.26685323
chromosome:1389104-1389191(-)	88	304.8227527	88.12150365	57.77307036
chromosome:1389887-1389982(+)	96	896.9705927	532.62492	201.4386002
chromosome:1393688-1393833(+)	146	24.47601659	25.02650704	82.04836047
chromosome:1393941-1394000(+)	60	53.80512633	53.70930968	139.9004859
chromosome:1394834-1394884(+)	51	36.7386239	53.154891	39.65670756
[truncated: 5,297 more rows]
